# Supplementary material for: The relationships between obesity and epilepsy: A systematic review with meta-analysis
Source: PLoS One. 2024 Aug 9;19(8):e0306175. doi: 10.1371/journal.pone.0306175 (PMC11315312; doi:10.1371/journal.pone.0306175)
Supplement: S3 File — (RM5) [file pone.0306175.s003.rm5]

<?xml version="1.0" encoding="ISO-8859-1" standalone="no"?>
<COCHRANE_REVIEW DESCRIPTION="" DOI="" GROUP_ID="" ID="790624042309332429" MERGED_FROM="" MODIFIED="2024-06-18 15:41:45 +0800" MODIFIED_BY="[Empty name]" REVIEW_NO="" REVMAN_SUB_VERSION="5.3.5 " REVMAN_VERSION="5" SPLIT_FROM="" STAGE="R" STATUS="A" TYPE="INTERVENTION" VERSION_NO="0.0">
<COVER_SHEET MODIFIED="2024-06-18 10:48:00 +0800" MODIFIED_BY="[Empty name]">
<TITLE MODIFIED="2024-06-18 10:48:00 +0800" MODIFIED_BY="[Empty name]">The relationships between obesity and epilepsy:A systematic review with meta-analysis</TITLE>
<CONTACT>
<PERSON ID="????" ROLE="UNKNOWN">
<PREFIX/>
<FIRST_NAME/>
<MIDDLE_INITIALS/>
<LAST_NAME/>
<SUFFIX/>
<POSITION/>
<EMAIL_1/>
<EMAIL_2/>
<URL/>
<MOBILE_PHONE/>
<ADDRESS>
<DEPARTMENT/>
<ORGANISATION/>
<ADDRESS_1/>
<ADDRESS_2/>
<CITY/>
<ZIP/>
<REGION/>
<COUNTRY CODE="NONE">Other</COUNTRY>
<PHONE_1/>
<PHONE_2/>
<FAX_1/>
<FAX_2/>
</ADDRESS>
<FOOTNOTE/>
</PERSON>
</CONTACT>
<CREATORS>
<PERSON ID="????" ROLE="AUTHOR">
<PREFIX/>
<FIRST_NAME/>
<MIDDLE_INITIALS/>
<LAST_NAME/>
<SUFFIX/>
<POSITION/>
<EMAIL_1/>
<EMAIL_2/>
<URL/>
<MOBILE_PHONE/>
<ADDRESS>
<DEPARTMENT/>
<ORGANISATION/>
<ADDRESS_1/>
<ADDRESS_2/>
<CITY/>
<ZIP/>
<REGION/>
<COUNTRY CODE="NONE">Other</COUNTRY>
<PHONE_1/>
<PHONE_2/>
<FAX_1/>
<FAX_2/>
</ADDRESS>
<FOOTNOTE/>
</PERSON>
</CREATORS>
<DATES>
<UP_TO_DATE>
<DATE DAY="" MONTH="" YEAR=""/>
</UP_TO_DATE>
<LAST_SEARCH>
<DATE DAY="" MONTH="" YEAR=""/>
</LAST_SEARCH>
<NEXT_STAGE>
<DATE DAY="" MONTH="" YEAR=""/>
</NEXT_STAGE>
<PROTOCOL_PUBLISHED ISSUE="" YEAR=""/>
<REVIEW_PUBLISHED ISSUE="" YEAR=""/>
<LAST_CITATION_ISSUE ISSUE="" YEAR=""/>
</DATES>
<WHATS_NEW/>
<HISTORY/>
<SOURCES_OF_SUPPORT>
<INTERNAL_SOURCES/>
<EXTERNAL_SOURCES/>
</SOURCES_OF_SUPPORT>
<MESH_TERMS VERIFIED="NO"/>
<KEYWORDS/>
</COVER_SHEET>
<MAIN_TEXT>
<SUMMARY>
<TITLE>[Summary title]</TITLE>
<SUMMARY_BODY>
<P>[Summary text]</P>
</SUMMARY_BODY>
</SUMMARY>
<ABSTRACT>
<ABS_BACKGROUND/>
<ABS_OBJECTIVES/>
<ABS_SEARCH_STRATEGY/>
<ABS_SELECTION_CRITERIA/>
<ABS_DATA_COLLECTION/>
<ABS_RESULTS/>
<ABS_CONCLUSIONS/>
</ABSTRACT>
<BODY>
<BACKGROUND>
<CONDITION/>
<INTERVENTION/>
<THEORY/>
<IMPORTANCE/>
</BACKGROUND>
<OBJECTIVES/>
<METHODS>
<SELECTION_CRITERIA>
<CRIT_STUDIES/>
<CRIT_PARTICIPANTS/>
<CRIT_INTERVENTIONS/>
<CRIT_OUTCOMES>
<CRIT_OUTCOMES_PRIMARY/>
<CRIT_OUTCOMES_SECONDARY/>
</CRIT_OUTCOMES>
</SELECTION_CRITERIA>
<SEARCH_METHODS>
<ELECTRONIC_SEARCHES/>
<OTHER_SEARCHES/>
</SEARCH_METHODS>
<DATA_COLLECTION>
<STUDY_SELECTION/>
<DATA_EXTRACTION/>
<QUALITY_ASSESSMENT/>
<EFFECT_MEASURES/>
<UNIT_OF_ANALYSIS/>
<MISSING_DATA/>
<HETEROGENEITY_ASSESSMENT/>
<BIAS_ASSESSMENT/>
<DATA_SYNTHESIS/>
<SUBGROUP_ANALYSIS/>
<SENSITIVITY_ANALYSIS/>
</DATA_COLLECTION>
</METHODS>
<RESULTS>
<STUDY_DESCRIPTION>
<SEARCH_RESULTS/>
<INCLUDED_STUDIES_DESCR/>
<EXCLUDED_STUDIES_DESCR/>
</STUDY_DESCRIPTION>
<STUDY_QUALITY>
<ALLOCATION/>
<BLINDING/>
<EXCLUSIONS/>
<SELECTIVE_REPORTING/>
<OTHER_BIAS_SOURCES/>
</STUDY_QUALITY>
<INTERVENTION_EFFECTS/>
</RESULTS>
<DISCUSSION>
<SUMMARY_OF_RESULTS/>
<APPLICABILITY_OF_FINDINGS/>
<QUALITY_OF_EVIDENCE/>
<POTENTIAL_BIASES/>
<AGREEMENT/>
</DISCUSSION>
<CONCLUSIONS>
<IMPLICATIONS_PRACTICE/>
<IMPLICATIONS_RESEARCH/>
</CONCLUSIONS>
</BODY>
<ACKNOWLEDGEMENTS/>
<CONFLICT_OF_INTEREST/>
<CONTRIBUTIONS/>
<PRO_REV_DIFF/>
<PUBLIC_NOTES/>
</MAIN_TEXT>
<STUDIES_AND_REFERENCES MODIFIED="2024-05-08 23:38:48 +0800" MODIFIED_BY="[Empty name]">
<STUDIES MODIFIED="2024-05-08 23:38:48 +0800" MODIFIED_BY="[Empty name]">
<INCLUDED_STUDIES MODIFIED="2024-05-08 23:38:48 +0800" MODIFIED_BY="[Empty name]">
<STUDY DATA_SOURCE="PUB" ID="STD-Arya_x002c_R_x002c_2016" MODIFIED="2024-04-23 09:40:06 +0800" MODIFIED_BY="[Empty name]" NAME="Arya,R,2016" YEAR="2016">
<REFERENCE PRIMARY="NO" TYPE="JOURNAL_ARTICLE">
<IDENTIFIERS/>
</REFERENCE>
<IDENTIFIERS/>
</STUDY>
<STUDY DATA_SOURCE="PUB" ID="STD-Ayyagari_x002c_M_x002c_2012" MODIFIED="2024-04-23 09:40:28 +0800" MODIFIED_BY="[Empty name]" NAME="Ayyagari,M,2012" YEAR="2012">
<REFERENCE PRIMARY="NO" TYPE="JOURNAL_ARTICLE">
<IDENTIFIERS/>
</REFERENCE>
<IDENTIFIERS/>
</STUDY>
<STUDY DATA_SOURCE="PUB" ID="STD-Buro-AW_x002c_2023" MODIFIED="2024-04-23 09:43:01 +0800" MODIFIED_BY="[Empty name]" NAME="Buro AW,2023" YEAR="2023">
<REFERENCE PRIMARY="NO" TYPE="JOURNAL_ARTICLE">
<IDENTIFIERS/>
</REFERENCE>
<IDENTIFIERS/>
</STUDY>
<STUDY DATA_SOURCE="PUB" ID="STD-El_x002d_Khayat_x002c_H.A_x002c_2004" MODIFIED="2024-04-23 09:41:17 +0800" MODIFIED_BY="[Empty name]" NAME="El-Khayat,H.A,2004" YEAR="2004">
<REFERENCE PRIMARY="NO" TYPE="JOURNAL_ARTICLE">
<IDENTIFIERS/>
</REFERENCE>
<IDENTIFIERS/>
</STUDY>
<STUDY DATA_SOURCE="PUB" ID="STD-Elliott-JO_x002c_2008" MODIFIED="2024-04-23 09:43:10 +0800" MODIFIED_BY="[Empty name]" NAME="Elliott JO,2008" YEAR="2008">
<REFERENCE PRIMARY="NO" TYPE="JOURNAL_ARTICLE">
<IDENTIFIERS/>
</REFERENCE>
<IDENTIFIERS/>
</STUDY>
<STUDY DATA_SOURCE="PUB" ID="STD-Hinnell_x002c_C_x002c_2010" MODIFIED="2024-04-23 09:42:40 +0800" MODIFIED_BY="[Empty name]" NAME="Hinnell,C,2010" YEAR="2010">
<REFERENCE PRIMARY="NO" TYPE="JOURNAL_ARTICLE">
<IDENTIFIERS/>
</REFERENCE>
<IDENTIFIERS/>
</STUDY>
<STUDY DATA_SOURCE="PUB" ID="STD-Inaloo-S_x002c_2020" MODIFIED="2024-04-27 17:16:24 +0800" MODIFIED_BY="[Empty name]" NAME="Inaloo S,2020" YEAR="2020">
<REFERENCE PRIMARY="NO" TYPE="JOURNAL_ARTICLE">
<IDENTIFIERS/>
</REFERENCE>
<IDENTIFIERS/>
</STUDY>
<STUDY DATA_SOURCE="PUB" ID="STD-Khuda_x002c_I.E_x002c_2022" MODIFIED="2024-04-23 09:41:31 +0800" MODIFIED_BY="[Empty name]" NAME="Khuda,I.E,2022" YEAR="2022">
<REFERENCE PRIMARY="NO" TYPE="JOURNAL_ARTICLE">
<IDENTIFIERS/>
</REFERENCE>
<IDENTIFIERS/>
</STUDY>
<STUDY DATA_SOURCE="PUB" ID="STD-Kobau-R_x002c_2004" MODIFIED="2024-04-23 09:43:49 +0800" MODIFIED_BY="[Empty name]" NAME="Kobau R,2004" YEAR="2004">
<REFERENCE PRIMARY="NO" TYPE="JOURNAL_ARTICLE">
<IDENTIFIERS/>
</REFERENCE>
<IDENTIFIERS/>
</STUDY>
<STUDY DATA_SOURCE="PUB" ID="STD-Mania-M_x002c_2011" MODIFIED="2024-04-23 09:42:31 +0800" MODIFIED_BY="[Empty name]" NAME="Mania M,2011" YEAR="2011">
<REFERENCE PRIMARY="NO" TYPE="JOURNAL_ARTICLE">
<IDENTIFIERS/>
</REFERENCE>
<IDENTIFIERS/>
</STUDY>
<STUDY DATA_SOURCE="PUB" ID="STD-Marquez-AV_x002c_2003" MODIFIED="2024-04-23 09:43:57 +0800" MODIFIED_BY="[Empty name]" NAME="Marquez AV,2003" YEAR="2003">
<REFERENCE PRIMARY="NO" TYPE="JOURNAL_ARTICLE">
<IDENTIFIERS/>
</REFERENCE>
<IDENTIFIERS/>
</STUDY>
<STUDY DATA_SOURCE="PUB" ID="STD-Pylv_x00e4_nen_x002c_V_x002c_2002" MODIFIED="2024-04-23 09:42:10 +0800" MODIFIED_BY="[Empty name]" NAME="Pylv�nen,V,2002" YEAR="2002">
<REFERENCE PRIMARY="NO" TYPE="JOURNAL_ARTICLE">
<IDENTIFIERS/>
</REFERENCE>
<IDENTIFIERS/>
</STUDY>
<STUDY DATA_SOURCE="PUB" ID="STD-Pylv_x00e4_nen_x002c_V_x002c_2003" MODIFIED="2024-04-23 09:41:05 +0800" MODIFIED_BY="[Empty name]" NAME="Pylv�nen,V,2003" YEAR="2003">
<REFERENCE PRIMARY="NO" TYPE="JOURNAL_ARTICLE">
<IDENTIFIERS/>
</REFERENCE>
<IDENTIFIERS/>
</STUDY>
<STUDY DATA_SOURCE="PUB" ID="STD-Pylv_x00e4_nen_x002c_V_x002c_2006" MODIFIED="2024-04-23 09:42:21 +0800" MODIFIED_BY="[Empty name]" NAME="Pylv�nen,V,2006" YEAR="2006">
<REFERENCE PRIMARY="NO" TYPE="JOURNAL_ARTICLE">
<IDENTIFIERS/>
</REFERENCE>
<IDENTIFIERS/>
</STUDY>
<STUDY DATA_SOURCE="PUB" ID="STD-Tadegew-Adane_x002c_2023" MODIFIED="2024-04-23 09:39:22 +0800" MODIFIED_BY="[Empty name]" NAME="Tadegew Adane,2023" YEAR="2023">
<REFERENCE MODIFIED="2024-04-23 09:39:17 +0800" MODIFIED_BY="[Empty name]" PRIMARY="NO" TYPE="JOURNAL_ARTICLE">
<IDENTIFIERS/>
</REFERENCE>
<IDENTIFIERS/>
</STUDY>
<STUDY DATA_SOURCE="PUB" ID="STD-Wong-J_x002c_2006" MODIFIED="2024-04-23 09:44:06 +0800" MODIFIED_BY="[Empty name]" NAME="Wong J,2006" YEAR="2006">
<REFERENCE PRIMARY="NO" TYPE="JOURNAL_ARTICLE">
<IDENTIFIERS/>
</REFERENCE>
<IDENTIFIERS/>
</STUDY>
<STUDY DATA_SOURCE="PUB" ID="STD-Z.S.Daniels_x002c_BA_x002c_2009" MODIFIED="2024-05-08 23:38:48 +0800" MODIFIED_BY="[Empty name]" NAME="Z.S.Daniels,BA,2009" YEAR="2009">
<REFERENCE PRIMARY="NO" TYPE="JOURNAL_ARTICLE">
<IDENTIFIERS/>
</REFERENCE>
<IDENTIFIERS/>
</STUDY>
</INCLUDED_STUDIES>
<EXCLUDED_STUDIES/>
<AWAITING_STUDIES/>
<ONGOING_STUDIES/>
</STUDIES>
<OTHER_REFERENCES>
<ADDITIONAL_REFERENCES/>
<OTHER_VERSIONS_REFERENCES/>
<PENDING_REFERENCES/>
</OTHER_REFERENCES>
</STUDIES_AND_REFERENCES>
<CHARACTERISTICS_OF_STUDIES MODIFIED="2024-04-27 17:59:06 +0800" MODIFIED_BY="[Empty name]">
<CHARACTERISTICS_OF_INCLUDED_STUDIES MODIFIED="2024-04-27 17:59:06 +0800" MODIFIED_BY="[Empty name]" SORT_BY="STUDY" USER_DEF_1_ENABLED="NO" USER_DEF_2_ENABLED="NO" USER_DEF_3_ENABLED="NO">
<INCLUDED_CHAR STUDY_ID="STD-Arya_x002c_R_x002c_2016">
<CHAR_METHODS/>
<CHAR_PARTICIPANTS/>
<CHAR_INTERVENTIONS/>
<CHAR_OUTCOMES/>
<CHAR_NOTES/>
</INCLUDED_CHAR>
<INCLUDED_CHAR STUDY_ID="STD-Ayyagari_x002c_M_x002c_2012">
<CHAR_METHODS/>
<CHAR_PARTICIPANTS/>
<CHAR_INTERVENTIONS/>
<CHAR_OUTCOMES/>
<CHAR_NOTES/>
</INCLUDED_CHAR>
<INCLUDED_CHAR STUDY_ID="STD-Buro-AW_x002c_2023">
<CHAR_METHODS/>
<CHAR_PARTICIPANTS/>
<CHAR_INTERVENTIONS/>
<CHAR_OUTCOMES/>
<CHAR_NOTES/>
</INCLUDED_CHAR>
<INCLUDED_CHAR STUDY_ID="STD-El_x002d_Khayat_x002c_H.A_x002c_2004">
<CHAR_METHODS/>
<CHAR_PARTICIPANTS/>
<CHAR_INTERVENTIONS/>
<CHAR_OUTCOMES/>
<CHAR_NOTES/>
</INCLUDED_CHAR>
<INCLUDED_CHAR STUDY_ID="STD-Elliott-JO_x002c_2008">
<CHAR_METHODS/>
<CHAR_PARTICIPANTS/>
<CHAR_INTERVENTIONS/>
<CHAR_OUTCOMES/>
<CHAR_NOTES/>
</INCLUDED_CHAR>
<INCLUDED_CHAR STUDY_ID="STD-Hinnell_x002c_C_x002c_2010">
<CHAR_METHODS/>
<CHAR_PARTICIPANTS/>
<CHAR_INTERVENTIONS/>
<CHAR_OUTCOMES/>
<CHAR_NOTES/>
</INCLUDED_CHAR>
<INCLUDED_CHAR STUDY_ID="STD-Inaloo-S_x002c_2020">
<CHAR_METHODS/>
<CHAR_PARTICIPANTS/>
<CHAR_INTERVENTIONS/>
<CHAR_OUTCOMES/>
<CHAR_NOTES/>
</INCLUDED_CHAR>
<INCLUDED_CHAR STUDY_ID="STD-Khuda_x002c_I.E_x002c_2022">
<CHAR_METHODS/>
<CHAR_PARTICIPANTS/>
<CHAR_INTERVENTIONS/>
<CHAR_OUTCOMES/>
<CHAR_NOTES/>
</INCLUDED_CHAR>
<INCLUDED_CHAR STUDY_ID="STD-Kobau-R_x002c_2004">
<CHAR_METHODS/>
<CHAR_PARTICIPANTS/>
<CHAR_INTERVENTIONS/>
<CHAR_OUTCOMES/>
<CHAR_NOTES/>
</INCLUDED_CHAR>
<INCLUDED_CHAR STUDY_ID="STD-Mania-M_x002c_2011">
<CHAR_METHODS/>
<CHAR_PARTICIPANTS/>
<CHAR_INTERVENTIONS/>
<CHAR_OUTCOMES/>
<CHAR_NOTES/>
</INCLUDED_CHAR>
<INCLUDED_CHAR STUDY_ID="STD-Marquez-AV_x002c_2003">
<CHAR_METHODS/>
<CHAR_PARTICIPANTS/>
<CHAR_INTERVENTIONS/>
<CHAR_OUTCOMES/>
<CHAR_NOTES/>
</INCLUDED_CHAR>
<INCLUDED_CHAR STUDY_ID="STD-Pylv_x00e4_nen_x002c_V_x002c_2002">
<CHAR_METHODS/>
<CHAR_PARTICIPANTS/>
<CHAR_INTERVENTIONS/>
<CHAR_OUTCOMES/>
<CHAR_NOTES/>
</INCLUDED_CHAR>
<INCLUDED_CHAR STUDY_ID="STD-Pylv_x00e4_nen_x002c_V_x002c_2003">
<CHAR_METHODS/>
<CHAR_PARTICIPANTS/>
<CHAR_INTERVENTIONS/>
<CHAR_OUTCOMES/>
<CHAR_NOTES/>
</INCLUDED_CHAR>
<INCLUDED_CHAR STUDY_ID="STD-Pylv_x00e4_nen_x002c_V_x002c_2006">
<CHAR_METHODS/>
<CHAR_PARTICIPANTS/>
<CHAR_INTERVENTIONS/>
<CHAR_OUTCOMES/>
<CHAR_NOTES/>
</INCLUDED_CHAR>
<INCLUDED_CHAR STUDY_ID="STD-Tadegew-Adane_x002c_2023">
<CHAR_METHODS/>
<CHAR_PARTICIPANTS/>
<CHAR_INTERVENTIONS/>
<CHAR_OUTCOMES/>
<CHAR_NOTES/>
</INCLUDED_CHAR>
<INCLUDED_CHAR STUDY_ID="STD-Wong-J_x002c_2006">
<CHAR_METHODS/>
<CHAR_PARTICIPANTS/>
<CHAR_INTERVENTIONS/>
<CHAR_OUTCOMES/>
<CHAR_NOTES/>
</INCLUDED_CHAR>
<INCLUDED_CHAR STUDY_ID="STD-Z.S.Daniels_x002c_BA_x002c_2009">
<CHAR_METHODS/>
<CHAR_PARTICIPANTS/>
<CHAR_INTERVENTIONS/>
<CHAR_OUTCOMES/>
<CHAR_NOTES/>
</INCLUDED_CHAR>
<FOOTNOTES/>
</CHARACTERISTICS_OF_INCLUDED_STUDIES>
<CHARACTERISTICS_OF_EXCLUDED_STUDIES SORT_BY="STUDY">
<FOOTNOTES/>
</CHARACTERISTICS_OF_EXCLUDED_STUDIES>
<CHARACTERISTICS_OF_AWAITING_STUDIES SORT_BY="STUDY" USER_DEF_1_ENABLED="NO" USER_DEF_2_ENABLED="NO" USER_DEF_3_ENABLED="NO">
<FOOTNOTES/>
</CHARACTERISTICS_OF_AWAITING_STUDIES>
<CHARACTERISTICS_OF_ONGOING_STUDIES SORT_BY="STUDY" USER_DEF_1_ENABLED="NO" USER_DEF_2_ENABLED="NO" USER_DEF_3_ENABLED="NO">
<FOOTNOTES/>
</CHARACTERISTICS_OF_ONGOING_STUDIES>
</CHARACTERISTICS_OF_STUDIES>
<QUALITY_ITEMS MODIFIED="2024-04-27 17:59:06 +0800" MODIFIED_BY="[Empty name]">
<QUALITY_ITEM CORE_ITEM="YES" ID="QIT-01" LEVEL="STUDY" MODIFIED="2024-04-27 17:59:06 +0800" MODIFIED_BY="[Empty name]" NO="1">
<NAME>Random sequence generation (selection bias)</NAME>
<DESCRIPTION>
<P>Selection bias (biased allocation to interventions) due to inadequate generation of a randomised sequence</P>
</DESCRIPTION>
<QUALITY_ITEM_DATA>
<QUALITY_ITEM_DATA_ENTRY RESULT="UNKNOWN" STUDY_ID="STD-Arya_x002c_R_x002c_2016">
<DESCRIPTION/>
</QUALITY_ITEM_DATA_ENTRY>
<QUALITY_ITEM_DATA_ENTRY RESULT="UNKNOWN" STUDY_ID="STD-Ayyagari_x002c_M_x002c_2012">
<DESCRIPTION/>
</QUALITY_ITEM_DATA_ENTRY>
<QUALITY_ITEM_DATA_ENTRY RESULT="UNKNOWN" STUDY_ID="STD-Buro-AW_x002c_2023">
<DESCRIPTION/>
</QUALITY_ITEM_DATA_ENTRY>
<QUALITY_ITEM_DATA_ENTRY RESULT="UNKNOWN" STUDY_ID="STD-El_x002d_Khayat_x002c_H.A_x002c_2004">
<DESCRIPTION/>
</QUALITY_ITEM_DATA_ENTRY>
<QUALITY_ITEM_DATA_ENTRY RESULT="UNKNOWN" STUDY_ID="STD-Elliott-JO_x002c_2008">
<DESCRIPTION/>
</QUALITY_ITEM_DATA_ENTRY>
<QUALITY_ITEM_DATA_ENTRY RESULT="UNKNOWN" STUDY_ID="STD-Hinnell_x002c_C_x002c_2010">
<DESCRIPTION/>
</QUALITY_ITEM_DATA_ENTRY>
<QUALITY_ITEM_DATA_ENTRY RESULT="UNKNOWN" STUDY_ID="STD-Inaloo-S_x002c_2020">
<DESCRIPTION/>
</QUALITY_ITEM_DATA_ENTRY>
<QUALITY_ITEM_DATA_ENTRY RESULT="UNKNOWN" STUDY_ID="STD-Khuda_x002c_I.E_x002c_2022">
<DESCRIPTION/>
</QUALITY_ITEM_DATA_ENTRY>
<QUALITY_ITEM_DATA_ENTRY RESULT="UNKNOWN" STUDY_ID="STD-Kobau-R_x002c_2004">
<DESCRIPTION/>
</QUALITY_ITEM_DATA_ENTRY>
<QUALITY_ITEM_DATA_ENTRY RESULT="UNKNOWN" STUDY_ID="STD-Mania-M_x002c_2011">
<DESCRIPTION/>
</QUALITY_ITEM_DATA_ENTRY>
<QUALITY_ITEM_DATA_ENTRY RESULT="UNKNOWN" STUDY_ID="STD-Marquez-AV_x002c_2003">
<DESCRIPTION/>
</QUALITY_ITEM_DATA_ENTRY>
<QUALITY_ITEM_DATA_ENTRY RESULT="UNKNOWN" STUDY_ID="STD-Pylv_x00e4_nen_x002c_V_x002c_2002">
<DESCRIPTION/>
</QUALITY_ITEM_DATA_ENTRY>
<QUALITY_ITEM_DATA_ENTRY RESULT="UNKNOWN" STUDY_ID="STD-Pylv_x00e4_nen_x002c_V_x002c_2003">
<DESCRIPTION/>
</QUALITY_ITEM_DATA_ENTRY>
<QUALITY_ITEM_DATA_ENTRY RESULT="UNKNOWN" STUDY_ID="STD-Pylv_x00e4_nen_x002c_V_x002c_2006">
<DESCRIPTION/>
</QUALITY_ITEM_DATA_ENTRY>
<QUALITY_ITEM_DATA_ENTRY RESULT="UNKNOWN" STUDY_ID="STD-Tadegew-Adane_x002c_2023">
<DESCRIPTION/>
</QUALITY_ITEM_DATA_ENTRY>
<QUALITY_ITEM_DATA_ENTRY RESULT="UNKNOWN" STUDY_ID="STD-Wong-J_x002c_2006">
<DESCRIPTION/>
</QUALITY_ITEM_DATA_ENTRY>
<QUALITY_ITEM_DATA_ENTRY RESULT="UNKNOWN" STUDY_ID="STD-Z.S.Daniels_x002c_BA_x002c_2009">
<DESCRIPTION/>
</QUALITY_ITEM_DATA_ENTRY>
</QUALITY_ITEM_DATA>
</QUALITY_ITEM>
<QUALITY_ITEM CORE_ITEM="YES" ID="QIT-02" LEVEL="STUDY" MODIFIED="2024-04-27 17:59:06 +0800" MODIFIED_BY="[Empty name]" NO="2">
<NAME>Allocation concealment (selection bias)</NAME>
<DESCRIPTION>
<P>Selection bias (biased allocation to interventions) due to inadequate concealment of allocations prior to assignment</P>
</DESCRIPTION>
<QUALITY_ITEM_DATA>
<QUALITY_ITEM_DATA_ENTRY RESULT="UNKNOWN" STUDY_ID="STD-Arya_x002c_R_x002c_2016">
<DESCRIPTION/>
</QUALITY_ITEM_DATA_ENTRY>
<QUALITY_ITEM_DATA_ENTRY RESULT="UNKNOWN" STUDY_ID="STD-Ayyagari_x002c_M_x002c_2012">
<DESCRIPTION/>
</QUALITY_ITEM_DATA_ENTRY>
<QUALITY_ITEM_DATA_ENTRY RESULT="UNKNOWN" STUDY_ID="STD-Buro-AW_x002c_2023">
<DESCRIPTION/>
</QUALITY_ITEM_DATA_ENTRY>
<QUALITY_ITEM_DATA_ENTRY RESULT="UNKNOWN" STUDY_ID="STD-El_x002d_Khayat_x002c_H.A_x002c_2004">
<DESCRIPTION/>
</QUALITY_ITEM_DATA_ENTRY>
<QUALITY_ITEM_DATA_ENTRY RESULT="UNKNOWN" STUDY_ID="STD-Elliott-JO_x002c_2008">
<DESCRIPTION/>
</QUALITY_ITEM_DATA_ENTRY>
<QUALITY_ITEM_DATA_ENTRY RESULT="UNKNOWN" STUDY_ID="STD-Hinnell_x002c_C_x002c_2010">
<DESCRIPTION/>
</QUALITY_ITEM_DATA_ENTRY>
<QUALITY_ITEM_DATA_ENTRY RESULT="UNKNOWN" STUDY_ID="STD-Inaloo-S_x002c_2020">
<DESCRIPTION/>
</QUALITY_ITEM_DATA_ENTRY>
<QUALITY_ITEM_DATA_ENTRY RESULT="UNKNOWN" STUDY_ID="STD-Khuda_x002c_I.E_x002c_2022">
<DESCRIPTION/>
</QUALITY_ITEM_DATA_ENTRY>
<QUALITY_ITEM_DATA_ENTRY RESULT="UNKNOWN" STUDY_ID="STD-Kobau-R_x002c_2004">
<DESCRIPTION/>
</QUALITY_ITEM_DATA_ENTRY>
<QUALITY_ITEM_DATA_ENTRY RESULT="UNKNOWN" STUDY_ID="STD-Mania-M_x002c_2011">
<DESCRIPTION/>
</QUALITY_ITEM_DATA_ENTRY>
<QUALITY_ITEM_DATA_ENTRY RESULT="UNKNOWN" STUDY_ID="STD-Marquez-AV_x002c_2003">
<DESCRIPTION/>
</QUALITY_ITEM_DATA_ENTRY>
<QUALITY_ITEM_DATA_ENTRY RESULT="UNKNOWN" STUDY_ID="STD-Pylv_x00e4_nen_x002c_V_x002c_2002">
<DESCRIPTION/>
</QUALITY_ITEM_DATA_ENTRY>
<QUALITY_ITEM_DATA_ENTRY RESULT="UNKNOWN" STUDY_ID="STD-Pylv_x00e4_nen_x002c_V_x002c_2003">
<DESCRIPTION/>
</QUALITY_ITEM_DATA_ENTRY>
<QUALITY_ITEM_DATA_ENTRY RESULT="UNKNOWN" STUDY_ID="STD-Pylv_x00e4_nen_x002c_V_x002c_2006">
<DESCRIPTION/>
</QUALITY_ITEM_DATA_ENTRY>
<QUALITY_ITEM_DATA_ENTRY RESULT="UNKNOWN" STUDY_ID="STD-Tadegew-Adane_x002c_2023">
<DESCRIPTION/>
</QUALITY_ITEM_DATA_ENTRY>
<QUALITY_ITEM_DATA_ENTRY RESULT="UNKNOWN" STUDY_ID="STD-Wong-J_x002c_2006">
<DESCRIPTION/>
</QUALITY_ITEM_DATA_ENTRY>
<QUALITY_ITEM_DATA_ENTRY RESULT="UNKNOWN" STUDY_ID="STD-Z.S.Daniels_x002c_BA_x002c_2009">
<DESCRIPTION/>
</QUALITY_ITEM_DATA_ENTRY>
</QUALITY_ITEM_DATA>
</QUALITY_ITEM>
<QUALITY_ITEM CORE_ITEM="YES" ID="QIT-03" LEVEL="GROUP" MODIFIED="2024-04-27 17:59:06 +0800" MODIFIED_BY="[Empty name]" NO="3">
<NAME>Blinding of participants and personnel (performance bias)</NAME>
<DESCRIPTION>
<P>Performance bias due to knowledge of the allocated interventions by participants and personnel during the study</P>
</DESCRIPTION>
<QUALITY_ITEM_DATA_ENTRY_GROUP ID="QIG-03.01" NO="1">
<NAME>All outcomes</NAME>
</QUALITY_ITEM_DATA_ENTRY_GROUP>
<QUALITY_ITEM_DATA>
<QUALITY_ITEM_DATA_ENTRY GROUP_ID="QIG-03.01" RESULT="UNKNOWN" STUDY_ID="STD-Arya_x002c_R_x002c_2016">
<DESCRIPTION/>
</QUALITY_ITEM_DATA_ENTRY>
<QUALITY_ITEM_DATA_ENTRY GROUP_ID="QIG-03.01" RESULT="UNKNOWN" STUDY_ID="STD-Ayyagari_x002c_M_x002c_2012">
<DESCRIPTION/>
</QUALITY_ITEM_DATA_ENTRY>
<QUALITY_ITEM_DATA_ENTRY GROUP_ID="QIG-03.01" RESULT="UNKNOWN" STUDY_ID="STD-Buro-AW_x002c_2023">
<DESCRIPTION/>
</QUALITY_ITEM_DATA_ENTRY>
<QUALITY_ITEM_DATA_ENTRY GROUP_ID="QIG-03.01" RESULT="UNKNOWN" STUDY_ID="STD-El_x002d_Khayat_x002c_H.A_x002c_2004">
<DESCRIPTION/>
</QUALITY_ITEM_DATA_ENTRY>
<QUALITY_ITEM_DATA_ENTRY GROUP_ID="QIG-03.01" RESULT="UNKNOWN" STUDY_ID="STD-Elliott-JO_x002c_2008">
<DESCRIPTION/>
</QUALITY_ITEM_DATA_ENTRY>
<QUALITY_ITEM_DATA_ENTRY GROUP_ID="QIG-03.01" RESULT="UNKNOWN" STUDY_ID="STD-Hinnell_x002c_C_x002c_2010">
<DESCRIPTION/>
</QUALITY_ITEM_DATA_ENTRY>
<QUALITY_ITEM_DATA_ENTRY GROUP_ID="QIG-03.01" RESULT="UNKNOWN" STUDY_ID="STD-Inaloo-S_x002c_2020">
<DESCRIPTION/>
</QUALITY_ITEM_DATA_ENTRY>
<QUALITY_ITEM_DATA_ENTRY GROUP_ID="QIG-03.01" RESULT="UNKNOWN" STUDY_ID="STD-Khuda_x002c_I.E_x002c_2022">
<DESCRIPTION/>
</QUALITY_ITEM_DATA_ENTRY>
<QUALITY_ITEM_DATA_ENTRY GROUP_ID="QIG-03.01" RESULT="UNKNOWN" STUDY_ID="STD-Kobau-R_x002c_2004">
<DESCRIPTION/>
</QUALITY_ITEM_DATA_ENTRY>
<QUALITY_ITEM_DATA_ENTRY GROUP_ID="QIG-03.01" RESULT="UNKNOWN" STUDY_ID="STD-Mania-M_x002c_2011">
<DESCRIPTION/>
</QUALITY_ITEM_DATA_ENTRY>
<QUALITY_ITEM_DATA_ENTRY GROUP_ID="QIG-03.01" RESULT="UNKNOWN" STUDY_ID="STD-Marquez-AV_x002c_2003">
<DESCRIPTION/>
</QUALITY_ITEM_DATA_ENTRY>
<QUALITY_ITEM_DATA_ENTRY GROUP_ID="QIG-03.01" RESULT="UNKNOWN" STUDY_ID="STD-Pylv_x00e4_nen_x002c_V_x002c_2002">
<DESCRIPTION/>
</QUALITY_ITEM_DATA_ENTRY>
<QUALITY_ITEM_DATA_ENTRY GROUP_ID="QIG-03.01" RESULT="UNKNOWN" STUDY_ID="STD-Pylv_x00e4_nen_x002c_V_x002c_2003">
<DESCRIPTION/>
</QUALITY_ITEM_DATA_ENTRY>
<QUALITY_ITEM_DATA_ENTRY GROUP_ID="QIG-03.01" RESULT="UNKNOWN" STUDY_ID="STD-Pylv_x00e4_nen_x002c_V_x002c_2006">
<DESCRIPTION/>
</QUALITY_ITEM_DATA_ENTRY>
<QUALITY_ITEM_DATA_ENTRY GROUP_ID="QIG-03.01" RESULT="UNKNOWN" STUDY_ID="STD-Tadegew-Adane_x002c_2023">
<DESCRIPTION/>
</QUALITY_ITEM_DATA_ENTRY>
<QUALITY_ITEM_DATA_ENTRY GROUP_ID="QIG-03.01" RESULT="UNKNOWN" STUDY_ID="STD-Wong-J_x002c_2006">
<DESCRIPTION/>
</QUALITY_ITEM_DATA_ENTRY>
<QUALITY_ITEM_DATA_ENTRY GROUP_ID="QIG-03.01" RESULT="UNKNOWN" STUDY_ID="STD-Z.S.Daniels_x002c_BA_x002c_2009">
<DESCRIPTION/>
</QUALITY_ITEM_DATA_ENTRY>
</QUALITY_ITEM_DATA>
</QUALITY_ITEM>
<QUALITY_ITEM CORE_ITEM="YES" ID="QIT-04" LEVEL="GROUP" MODIFIED="2024-04-27 17:59:06 +0800" MODIFIED_BY="[Empty name]" NO="4">
<NAME>Blinding of outcome assessment (detection bias)</NAME>
<DESCRIPTION>
<P>Detection bias due to knowledge of the allocated interventions by outcome assessors</P>
</DESCRIPTION>
<QUALITY_ITEM_DATA_ENTRY_GROUP ID="QIG-04.01" NO="1">
<NAME>All outcomes</NAME>
</QUALITY_ITEM_DATA_ENTRY_GROUP>
<QUALITY_ITEM_DATA>
<QUALITY_ITEM_DATA_ENTRY GROUP_ID="QIG-04.01" RESULT="UNKNOWN" STUDY_ID="STD-Arya_x002c_R_x002c_2016">
<DESCRIPTION/>
</QUALITY_ITEM_DATA_ENTRY>
<QUALITY_ITEM_DATA_ENTRY GROUP_ID="QIG-04.01" RESULT="UNKNOWN" STUDY_ID="STD-Ayyagari_x002c_M_x002c_2012">
<DESCRIPTION/>
</QUALITY_ITEM_DATA_ENTRY>
<QUALITY_ITEM_DATA_ENTRY GROUP_ID="QIG-04.01" RESULT="UNKNOWN" STUDY_ID="STD-Buro-AW_x002c_2023">
<DESCRIPTION/>
</QUALITY_ITEM_DATA_ENTRY>
<QUALITY_ITEM_DATA_ENTRY GROUP_ID="QIG-04.01" RESULT="UNKNOWN" STUDY_ID="STD-El_x002d_Khayat_x002c_H.A_x002c_2004">
<DESCRIPTION/>
</QUALITY_ITEM_DATA_ENTRY>
<QUALITY_ITEM_DATA_ENTRY GROUP_ID="QIG-04.01" RESULT="UNKNOWN" STUDY_ID="STD-Elliott-JO_x002c_2008">
<DESCRIPTION/>
</QUALITY_ITEM_DATA_ENTRY>
<QUALITY_ITEM_DATA_ENTRY GROUP_ID="QIG-04.01" RESULT="UNKNOWN" STUDY_ID="STD-Hinnell_x002c_C_x002c_2010">
<DESCRIPTION/>
</QUALITY_ITEM_DATA_ENTRY>
<QUALITY_ITEM_DATA_ENTRY GROUP_ID="QIG-04.01" RESULT="UNKNOWN" STUDY_ID="STD-Inaloo-S_x002c_2020">
<DESCRIPTION/>
</QUALITY_ITEM_DATA_ENTRY>
<QUALITY_ITEM_DATA_ENTRY GROUP_ID="QIG-04.01" RESULT="UNKNOWN" STUDY_ID="STD-Khuda_x002c_I.E_x002c_2022">
<DESCRIPTION/>
</QUALITY_ITEM_DATA_ENTRY>
<QUALITY_ITEM_DATA_ENTRY GROUP_ID="QIG-04.01" RESULT="UNKNOWN" STUDY_ID="STD-Kobau-R_x002c_2004">
<DESCRIPTION/>
</QUALITY_ITEM_DATA_ENTRY>
<QUALITY_ITEM_DATA_ENTRY GROUP_ID="QIG-04.01" RESULT="UNKNOWN" STUDY_ID="STD-Mania-M_x002c_2011">
<DESCRIPTION/>
</QUALITY_ITEM_DATA_ENTRY>
<QUALITY_ITEM_DATA_ENTRY GROUP_ID="QIG-04.01" RESULT="UNKNOWN" STUDY_ID="STD-Marquez-AV_x002c_2003">
<DESCRIPTION/>
</QUALITY_ITEM_DATA_ENTRY>
<QUALITY_ITEM_DATA_ENTRY GROUP_ID="QIG-04.01" RESULT="UNKNOWN" STUDY_ID="STD-Pylv_x00e4_nen_x002c_V_x002c_2002">
<DESCRIPTION/>
</QUALITY_ITEM_DATA_ENTRY>
<QUALITY_ITEM_DATA_ENTRY GROUP_ID="QIG-04.01" RESULT="UNKNOWN" STUDY_ID="STD-Pylv_x00e4_nen_x002c_V_x002c_2003">
<DESCRIPTION/>
</QUALITY_ITEM_DATA_ENTRY>
<QUALITY_ITEM_DATA_ENTRY GROUP_ID="QIG-04.01" RESULT="UNKNOWN" STUDY_ID="STD-Pylv_x00e4_nen_x002c_V_x002c_2006">
<DESCRIPTION/>
</QUALITY_ITEM_DATA_ENTRY>
<QUALITY_ITEM_DATA_ENTRY GROUP_ID="QIG-04.01" RESULT="UNKNOWN" STUDY_ID="STD-Tadegew-Adane_x002c_2023">
<DESCRIPTION/>
</QUALITY_ITEM_DATA_ENTRY>
<QUALITY_ITEM_DATA_ENTRY GROUP_ID="QIG-04.01" RESULT="UNKNOWN" STUDY_ID="STD-Wong-J_x002c_2006">
<DESCRIPTION/>
</QUALITY_ITEM_DATA_ENTRY>
<QUALITY_ITEM_DATA_ENTRY GROUP_ID="QIG-04.01" RESULT="UNKNOWN" STUDY_ID="STD-Z.S.Daniels_x002c_BA_x002c_2009">
<DESCRIPTION/>
</QUALITY_ITEM_DATA_ENTRY>
</QUALITY_ITEM_DATA>
</QUALITY_ITEM>
<QUALITY_ITEM CORE_ITEM="YES" ID="QIT-05" LEVEL="GROUP" MODIFIED="2024-04-27 17:59:06 +0800" MODIFIED_BY="[Empty name]" NO="5">
<NAME>Incomplete outcome data (attrition bias)</NAME>
<DESCRIPTION>
<P>Attrition bias due to amount, nature or handling of incomplete outcome data</P>
</DESCRIPTION>
<QUALITY_ITEM_DATA_ENTRY_GROUP ID="QIG-05.01" NO="1">
<NAME>All outcomes</NAME>
</QUALITY_ITEM_DATA_ENTRY_GROUP>
<QUALITY_ITEM_DATA>
<QUALITY_ITEM_DATA_ENTRY GROUP_ID="QIG-05.01" RESULT="UNKNOWN" STUDY_ID="STD-Arya_x002c_R_x002c_2016">
<DESCRIPTION/>
</QUALITY_ITEM_DATA_ENTRY>
<QUALITY_ITEM_DATA_ENTRY GROUP_ID="QIG-05.01" RESULT="UNKNOWN" STUDY_ID="STD-Ayyagari_x002c_M_x002c_2012">
<DESCRIPTION/>
</QUALITY_ITEM_DATA_ENTRY>
<QUALITY_ITEM_DATA_ENTRY GROUP_ID="QIG-05.01" RESULT="UNKNOWN" STUDY_ID="STD-Buro-AW_x002c_2023">
<DESCRIPTION/>
</QUALITY_ITEM_DATA_ENTRY>
<QUALITY_ITEM_DATA_ENTRY GROUP_ID="QIG-05.01" RESULT="UNKNOWN" STUDY_ID="STD-El_x002d_Khayat_x002c_H.A_x002c_2004">
<DESCRIPTION/>
</QUALITY_ITEM_DATA_ENTRY>
<QUALITY_ITEM_DATA_ENTRY GROUP_ID="QIG-05.01" RESULT="UNKNOWN" STUDY_ID="STD-Elliott-JO_x002c_2008">
<DESCRIPTION/>
</QUALITY_ITEM_DATA_ENTRY>
<QUALITY_ITEM_DATA_ENTRY GROUP_ID="QIG-05.01" RESULT="UNKNOWN" STUDY_ID="STD-Hinnell_x002c_C_x002c_2010">
<DESCRIPTION/>
</QUALITY_ITEM_DATA_ENTRY>
<QUALITY_ITEM_DATA_ENTRY GROUP_ID="QIG-05.01" RESULT="UNKNOWN" STUDY_ID="STD-Inaloo-S_x002c_2020">
<DESCRIPTION/>
</QUALITY_ITEM_DATA_ENTRY>
<QUALITY_ITEM_DATA_ENTRY GROUP_ID="QIG-05.01" RESULT="UNKNOWN" STUDY_ID="STD-Khuda_x002c_I.E_x002c_2022">
<DESCRIPTION/>
</QUALITY_ITEM_DATA_ENTRY>
<QUALITY_ITEM_DATA_ENTRY GROUP_ID="QIG-05.01" RESULT="UNKNOWN" STUDY_ID="STD-Kobau-R_x002c_2004">
<DESCRIPTION/>
</QUALITY_ITEM_DATA_ENTRY>
<QUALITY_ITEM_DATA_ENTRY GROUP_ID="QIG-05.01" RESULT="UNKNOWN" STUDY_ID="STD-Mania-M_x002c_2011">
<DESCRIPTION/>
</QUALITY_ITEM_DATA_ENTRY>
<QUALITY_ITEM_DATA_ENTRY GROUP_ID="QIG-05.01" RESULT="UNKNOWN" STUDY_ID="STD-Marquez-AV_x002c_2003">
<DESCRIPTION/>
</QUALITY_ITEM_DATA_ENTRY>
<QUALITY_ITEM_DATA_ENTRY GROUP_ID="QIG-05.01" RESULT="UNKNOWN" STUDY_ID="STD-Pylv_x00e4_nen_x002c_V_x002c_2002">
<DESCRIPTION/>
</QUALITY_ITEM_DATA_ENTRY>
<QUALITY_ITEM_DATA_ENTRY GROUP_ID="QIG-05.01" RESULT="UNKNOWN" STUDY_ID="STD-Pylv_x00e4_nen_x002c_V_x002c_2003">
<DESCRIPTION/>
</QUALITY_ITEM_DATA_ENTRY>
<QUALITY_ITEM_DATA_ENTRY GROUP_ID="QIG-05.01" RESULT="UNKNOWN" STUDY_ID="STD-Pylv_x00e4_nen_x002c_V_x002c_2006">
<DESCRIPTION/>
</QUALITY_ITEM_DATA_ENTRY>
<QUALITY_ITEM_DATA_ENTRY GROUP_ID="QIG-05.01" RESULT="UNKNOWN" STUDY_ID="STD-Tadegew-Adane_x002c_2023">
<DESCRIPTION/>
</QUALITY_ITEM_DATA_ENTRY>
<QUALITY_ITEM_DATA_ENTRY GROUP_ID="QIG-05.01" RESULT="UNKNOWN" STUDY_ID="STD-Wong-J_x002c_2006">
<DESCRIPTION/>
</QUALITY_ITEM_DATA_ENTRY>
<QUALITY_ITEM_DATA_ENTRY GROUP_ID="QIG-05.01" RESULT="UNKNOWN" STUDY_ID="STD-Z.S.Daniels_x002c_BA_x002c_2009">
<DESCRIPTION/>
</QUALITY_ITEM_DATA_ENTRY>
</QUALITY_ITEM_DATA>
</QUALITY_ITEM>
<QUALITY_ITEM CORE_ITEM="YES" ID="QIT-06" LEVEL="STUDY" MODIFIED="2024-04-27 17:59:06 +0800" MODIFIED_BY="[Empty name]" NO="6">
<NAME>Selective reporting (reporting bias)</NAME>
<DESCRIPTION>
<P>Reporting bias due to selective outcome reporting</P>
</DESCRIPTION>
<QUALITY_ITEM_DATA>
<QUALITY_ITEM_DATA_ENTRY RESULT="UNKNOWN" STUDY_ID="STD-Arya_x002c_R_x002c_2016">
<DESCRIPTION/>
</QUALITY_ITEM_DATA_ENTRY>
<QUALITY_ITEM_DATA_ENTRY RESULT="UNKNOWN" STUDY_ID="STD-Ayyagari_x002c_M_x002c_2012">
<DESCRIPTION/>
</QUALITY_ITEM_DATA_ENTRY>
<QUALITY_ITEM_DATA_ENTRY RESULT="UNKNOWN" STUDY_ID="STD-Buro-AW_x002c_2023">
<DESCRIPTION/>
</QUALITY_ITEM_DATA_ENTRY>
<QUALITY_ITEM_DATA_ENTRY RESULT="UNKNOWN" STUDY_ID="STD-El_x002d_Khayat_x002c_H.A_x002c_2004">
<DESCRIPTION/>
</QUALITY_ITEM_DATA_ENTRY>
<QUALITY_ITEM_DATA_ENTRY RESULT="UNKNOWN" STUDY_ID="STD-Elliott-JO_x002c_2008">
<DESCRIPTION/>
</QUALITY_ITEM_DATA_ENTRY>
<QUALITY_ITEM_DATA_ENTRY RESULT="UNKNOWN" STUDY_ID="STD-Hinnell_x002c_C_x002c_2010">
<DESCRIPTION/>
</QUALITY_ITEM_DATA_ENTRY>
<QUALITY_ITEM_DATA_ENTRY RESULT="UNKNOWN" STUDY_ID="STD-Inaloo-S_x002c_2020">
<DESCRIPTION/>
</QUALITY_ITEM_DATA_ENTRY>
<QUALITY_ITEM_DATA_ENTRY RESULT="UNKNOWN" STUDY_ID="STD-Khuda_x002c_I.E_x002c_2022">
<DESCRIPTION/>
</QUALITY_ITEM_DATA_ENTRY>
<QUALITY_ITEM_DATA_ENTRY RESULT="UNKNOWN" STUDY_ID="STD-Kobau-R_x002c_2004">
<DESCRIPTION/>
</QUALITY_ITEM_DATA_ENTRY>
<QUALITY_ITEM_DATA_ENTRY RESULT="UNKNOWN" STUDY_ID="STD-Mania-M_x002c_2011">
<DESCRIPTION/>
</QUALITY_ITEM_DATA_ENTRY>
<QUALITY_ITEM_DATA_ENTRY RESULT="UNKNOWN" STUDY_ID="STD-Marquez-AV_x002c_2003">
<DESCRIPTION/>
</QUALITY_ITEM_DATA_ENTRY>
<QUALITY_ITEM_DATA_ENTRY RESULT="UNKNOWN" STUDY_ID="STD-Pylv_x00e4_nen_x002c_V_x002c_2002">
<DESCRIPTION/>
</QUALITY_ITEM_DATA_ENTRY>
<QUALITY_ITEM_DATA_ENTRY RESULT="UNKNOWN" STUDY_ID="STD-Pylv_x00e4_nen_x002c_V_x002c_2003">
<DESCRIPTION/>
</QUALITY_ITEM_DATA_ENTRY>
<QUALITY_ITEM_DATA_ENTRY RESULT="UNKNOWN" STUDY_ID="STD-Pylv_x00e4_nen_x002c_V_x002c_2006">
<DESCRIPTION/>
</QUALITY_ITEM_DATA_ENTRY>
<QUALITY_ITEM_DATA_ENTRY RESULT="UNKNOWN" STUDY_ID="STD-Tadegew-Adane_x002c_2023">
<DESCRIPTION/>
</QUALITY_ITEM_DATA_ENTRY>
<QUALITY_ITEM_DATA_ENTRY RESULT="UNKNOWN" STUDY_ID="STD-Wong-J_x002c_2006">
<DESCRIPTION/>
</QUALITY_ITEM_DATA_ENTRY>
<QUALITY_ITEM_DATA_ENTRY RESULT="UNKNOWN" STUDY_ID="STD-Z.S.Daniels_x002c_BA_x002c_2009">
<DESCRIPTION/>
</QUALITY_ITEM_DATA_ENTRY>
</QUALITY_ITEM_DATA>
</QUALITY_ITEM>
<QUALITY_ITEM CORE_ITEM="YES" ID="QIT-07" LEVEL="STUDY" MODIFIED="2024-04-27 17:59:06 +0800" MODIFIED_BY="[Empty name]" NO="7">
<NAME>Other bias</NAME>
<DESCRIPTION>
<P>Bias due to problems not covered elsewhere in the table</P>
</DESCRIPTION>
<QUALITY_ITEM_DATA>
<QUALITY_ITEM_DATA_ENTRY RESULT="UNKNOWN" STUDY_ID="STD-Arya_x002c_R_x002c_2016">
<DESCRIPTION/>
</QUALITY_ITEM_DATA_ENTRY>
<QUALITY_ITEM_DATA_ENTRY RESULT="UNKNOWN" STUDY_ID="STD-Ayyagari_x002c_M_x002c_2012">
<DESCRIPTION/>
</QUALITY_ITEM_DATA_ENTRY>
<QUALITY_ITEM_DATA_ENTRY RESULT="UNKNOWN" STUDY_ID="STD-Buro-AW_x002c_2023">
<DESCRIPTION/>
</QUALITY_ITEM_DATA_ENTRY>
<QUALITY_ITEM_DATA_ENTRY RESULT="UNKNOWN" STUDY_ID="STD-El_x002d_Khayat_x002c_H.A_x002c_2004">
<DESCRIPTION/>
</QUALITY_ITEM_DATA_ENTRY>
<QUALITY_ITEM_DATA_ENTRY RESULT="UNKNOWN" STUDY_ID="STD-Elliott-JO_x002c_2008">
<DESCRIPTION/>
</QUALITY_ITEM_DATA_ENTRY>
<QUALITY_ITEM_DATA_ENTRY RESULT="UNKNOWN" STUDY_ID="STD-Hinnell_x002c_C_x002c_2010">
<DESCRIPTION/>
</QUALITY_ITEM_DATA_ENTRY>
<QUALITY_ITEM_DATA_ENTRY RESULT="UNKNOWN" STUDY_ID="STD-Inaloo-S_x002c_2020">
<DESCRIPTION/>
</QUALITY_ITEM_DATA_ENTRY>
<QUALITY_ITEM_DATA_ENTRY RESULT="UNKNOWN" STUDY_ID="STD-Khuda_x002c_I.E_x002c_2022">
<DESCRIPTION/>
</QUALITY_ITEM_DATA_ENTRY>
<QUALITY_ITEM_DATA_ENTRY RESULT="UNKNOWN" STUDY_ID="STD-Kobau-R_x002c_2004">
<DESCRIPTION/>
</QUALITY_ITEM_DATA_ENTRY>
<QUALITY_ITEM_DATA_ENTRY RESULT="UNKNOWN" STUDY_ID="STD-Mania-M_x002c_2011">
<DESCRIPTION/>
</QUALITY_ITEM_DATA_ENTRY>
<QUALITY_ITEM_DATA_ENTRY RESULT="UNKNOWN" STUDY_ID="STD-Marquez-AV_x002c_2003">
<DESCRIPTION/>
</QUALITY_ITEM_DATA_ENTRY>
<QUALITY_ITEM_DATA_ENTRY RESULT="UNKNOWN" STUDY_ID="STD-Pylv_x00e4_nen_x002c_V_x002c_2002">
<DESCRIPTION/>
</QUALITY_ITEM_DATA_ENTRY>
<QUALITY_ITEM_DATA_ENTRY RESULT="UNKNOWN" STUDY_ID="STD-Pylv_x00e4_nen_x002c_V_x002c_2003">
<DESCRIPTION/>
</QUALITY_ITEM_DATA_ENTRY>
<QUALITY_ITEM_DATA_ENTRY RESULT="UNKNOWN" STUDY_ID="STD-Pylv_x00e4_nen_x002c_V_x002c_2006">
<DESCRIPTION/>
</QUALITY_ITEM_DATA_ENTRY>
<QUALITY_ITEM_DATA_ENTRY RESULT="UNKNOWN" STUDY_ID="STD-Tadegew-Adane_x002c_2023">
<DESCRIPTION/>
</QUALITY_ITEM_DATA_ENTRY>
<QUALITY_ITEM_DATA_ENTRY RESULT="UNKNOWN" STUDY_ID="STD-Wong-J_x002c_2006">
<DESCRIPTION/>
</QUALITY_ITEM_DATA_ENTRY>
<QUALITY_ITEM_DATA_ENTRY RESULT="UNKNOWN" STUDY_ID="STD-Z.S.Daniels_x002c_BA_x002c_2009">
<DESCRIPTION/>
</QUALITY_ITEM_DATA_ENTRY>
</QUALITY_ITEM_DATA>
</QUALITY_ITEM>
</QUALITY_ITEMS>
<SOF_TABLES/>
<ADDITIONAL_TABLES/>
<ANALYSES_AND_DATA CALCULATED_DATA="YES" MODIFIED="2024-06-18 15:41:45 +0800" MODIFIED_BY="[Empty name]">
<COMPARISON ID="CMP-001" MODIFIED="2024-06-18 15:41:45 +0800" MODIFIED_BY="[Empty name]" NO="1">
<NAME>epileptic vs healthy person</NAME>
<DICH_OUTCOME CHI2="31.57450585185499" CI_END="1.37664839454651" CI_START="1.196374863683596" CI_STUDY="95" CI_TOTAL="95" DF="16" EFFECT_MEASURE="OR" EFFECT_SIZE="1.283350121894186" ESTIMABLE="YES" EVENTS_1="1512" EVENTS_2="93712" I2="49.326206164331765" I2_Q="0.0" ID="CMP-001.01" LOG_CI_END="0.13882303262660306" LOG_CI_START="0.07786727975363904" LOG_EFFECT_SIZE="0.10834515619012104" METHOD="MH" MODIFIED="2024-05-08 23:44:36 +0800" MODIFIED_BY="[Empty name]" NO="1" P_CHI2="0.01135408872754784" P_Q="1.0" P_Z="3.2277292311176073E-12" Q="0.0" RANDOM="NO" SCALE="235.49468432446642" SORT_BY="YEAR" STUDIES="17" SUBGROUPS="NO" SUBGROUP_TEST="YES" SWAP_EVENTS="NO" TAU2="0.0" TOTALS="YES" TOTAL_1="5329" TOTAL_2="480837" WEIGHT="99.99999999999997" Z="6.967434377344545">
<NAME>obesity</NAME>
<GROUP_LABEL_1>epileptic</GROUP_LABEL_1>
<GROUP_LABEL_2>healthy person</GROUP_LABEL_2>
<GRAPH_LABEL_1>Favours [ epileptic]</GRAPH_LABEL_1>
<GRAPH_LABEL_2>Favours [ healthy person]</GRAPH_LABEL_2>
<DICH_DATA CI_END="2.044881880374764" CI_START="0.5034434804290004" EFFECT_SIZE="1.0146341463414634" ESTIMABLE="YES" EVENTS_1="40" EVENTS_2="25" LOG_CI_END="0.3106682266792954" LOG_CI_START="-0.29804927886528093" LOG_EFFECT_SIZE="0.006309473907007256" MODIFIED="2024-04-24 10:18:15 +0800" MODIFIED_BY="[Empty name]" ORDER="14" O_E="0.0" SE="0.35756367595713284" STUDY_ID="STD-Pylv_x00e4_nen_x002c_V_x002c_2002" TOTAL_1="81" TOTAL_2="51" VAR="0.12785178236397748" WEIGHT="1.1732497479645634"/>
<DICH_DATA CI_END="1.302309309529344" CI_START="0.25557694646802404" EFFECT_SIZE="0.5769230769230769" ESTIMABLE="YES" EVENTS_1="50" EVENTS_2="20" LOG_CI_END="0.11471414511397342" LOG_CI_START="-0.5924783229442468" LOG_EFFECT_SIZE="-0.23888208891513676" MODIFIED="2024-04-24 10:18:16 +0800" MODIFIED_BY="[Empty name]" ORDER="15" O_E="0.0" SE="0.4154083563965734" STUDY_ID="STD-Pylv_x00e4_nen_x002c_V_x002c_2003" TOTAL_1="102" TOTAL_2="32" VAR="0.17256410256410257" WEIGHT="1.172651804882237"/>
<DICH_DATA CI_END="1.133421641252852" CI_START="0.21392863415816266" EFFECT_SIZE="0.4924137931034483" ESTIMABLE="YES" EVENTS_1="21" EVENTS_2="29" LOG_CI_END="0.05439150068854284" LOG_CI_START="-0.6697310816061437" LOG_EFFECT_SIZE="-0.3076697904588005" MODIFIED="2024-04-24 10:21:08 +0800" MODIFIED_BY="[Empty name]" ORDER="12" O_E="0.0" SE="0.4253531893044908" STUDY_ID="STD-Marquez-AV_x002c_2003" TOTAL_1="46" TOTAL_2="46" VAR="0.18092533565150198" WEIGHT="1.190668089927982"/>
<DICH_DATA CI_END="10.835277009479237" CI_START="1.051253695686314" EFFECT_SIZE="3.375" ESTIMABLE="YES" EVENTS_1="18" EVENTS_2="4" LOG_CI_END="1.0348400187615536" LOG_CI_START="0.02170753557253395" LOG_EFFECT_SIZE="0.5282737771670437" MODIFIED="2024-04-24 09:59:56 +0800" MODIFIED_BY="[Empty name]" ORDER="4" O_E="0.0" SE="0.5951190357119042" STUDY_ID="STD-El_x002d_Khayat_x002c_H.A_x002c_2004" TOTAL_1="66" TOTAL_2="40" VAR="0.3541666666666667" WEIGHT="0.273675486538554"/>
<DICH_DATA CI_END="2.0451888603817325" CI_START="1.0566445410142726" EFFECT_SIZE="1.470046817167929" ESTIMABLE="YES" EVENTS_1="107" EVENTS_2="4533" LOG_CI_END="0.31073341857047854" LOG_CI_START="0.023928913665899398" LOG_EFFECT_SIZE="0.16733116611818893" MODIFIED="2024-04-24 10:21:06 +0800" MODIFIED_BY="[Empty name]" ORDER="10" O_E="0.0" SE="0.16847038588614577" STUDY_ID="STD-Kobau-R_x002c_2004" TOTAL_1="161" TOTAL_2="7896" VAR="0.028382270920626864" WEIGHT="4.590358986662293"/>
<DICH_DATA CI_END="2.986454854503338" CI_START="0.6783584640698753" EFFECT_SIZE="1.4233365477338475" ESTIMABLE="YES" EVENTS_1="18" EVENTS_2="17" LOG_CI_END="0.4751559540108406" LOG_CI_START="-0.16854075181487704" LOG_EFFECT_SIZE="0.15330760109798178" MODIFIED="2024-04-24 10:22:12 +0800" MODIFIED_BY="[Empty name]" ORDER="18" O_E="0.0" SE="0.37811063135210915" STUDY_ID="STD-Wong-J_x002c_2006" TOTAL_1="79" TOTAL_2="99" VAR="0.1429676495414906" WEIGHT="0.8802363305035971"/>
<DICH_DATA CI_END="2.1980542123809146" CI_START="0.4408417841411625" EFFECT_SIZE="0.984375" ESTIMABLE="YES" EVENTS_1="27" EVENTS_2="24" LOG_CI_END="0.3420383995740667" LOG_CI_START="-0.3557172486346776" LOG_EFFECT_SIZE="-0.006839424530305466" MODIFIED="2024-04-24 10:18:17 +0800" MODIFIED_BY="[Empty name]" ORDER="16" O_E="0.0" SE="0.40986512170397954" STUDY_ID="STD-Pylv_x00e4_nen_x002c_V_x002c_2006" TOTAL_1="51" TOTAL_2="45" VAR="0.16798941798941797" WEIGHT="0.9065500491589602"/>
<DICH_DATA CI_END="1.2939655330355488" CI_START="0.9352050533199964" EFFECT_SIZE="1.1000559555389662" ESTIMABLE="YES" EVENTS_1="346" EVENTS_2="23302" LOG_CI_END="0.11192270831735919" LOG_CI_START="-0.029093155157742783" LOG_EFFECT_SIZE="0.041414776579808195" MODIFIED="2024-04-24 10:21:21 +0800" MODIFIED_BY="[Empty name]" ORDER="5" O_E="0.0" SE="0.08283341624505695" STUDY_ID="STD-Elliott-JO_x002c_2008" TOTAL_1="604" TOTAL_2="42416" VAR="0.006861374846826865" WEIGHT="21.11460849736378"/>
<DICH_DATA CI_END="2.1571957799104586" CI_START="1.1603002134568448" EFFECT_SIZE="1.5820855614973262" ESTIMABLE="YES" EVENTS_1="97" EVENTS_2="170" LOG_CI_END="0.33388956201321657" LOG_CI_START="0.06457037213984687" LOG_EFFECT_SIZE="0.1992299670765317" MODIFIED="2024-04-24 10:22:14 +0800" MODIFIED_BY="[Empty name]" ORDER="19" O_E="0.0" SE="0.15819942528310804" STUDY_ID="STD-Z.S.Daniels_x002c_BA_x002c_2009" TOTAL_1="251" TOTAL_2="597" VAR="0.025027058159905687" WEIGHT="4.664599113007386"/>
<DICH_DATA CI_END="1.4319724821871922" CI_START="1.1747112700913753" EFFECT_SIZE="1.296978879275224" ESTIMABLE="YES" EVENTS_1="488" EVENTS_2="61608" LOG_CI_END="0.1559346723370018" LOG_CI_START="0.06993113536098162" LOG_EFFECT_SIZE="0.11293290384899171" MODIFIED="2024-05-08 23:44:36 +0800" MODIFIED_BY="[Empty name]" ORDER="7" O_E="0.0" SE="0.0505189033440883" STUDY_ID="STD-Hinnell_x002c_C_x002c_2010" TOTAL_1="2555" TOTAL_2="400055" VAR="0.0025521595950893363" WEIGHT="47.78961862633221"/>
<DICH_DATA CI_END="10.828347713076333" CI_START="0.7346728034112129" EFFECT_SIZE="2.8205128205128207" ESTIMABLE="YES" EVENTS_1="15" EVENTS_2="3" LOG_CI_END="1.0345621931130369" LOG_CI_START="-0.13390603684958535" LOG_EFFECT_SIZE="0.4503280781317259" MODIFIED="2024-04-27 17:22:16 +0800" MODIFIED_BY="[Empty name]" ORDER="11" O_E="0.0" SE="0.6863640222910661" STUDY_ID="STD-Mania-M_x002c_2011" TOTAL_1="54" TOTAL_2="25" VAR="0.4710955710955711" WEIGHT="0.22376868302024963"/>
<DICH_DATA CI_END="2.4740569376047548" CI_START="0.22735935921692307" EFFECT_SIZE="0.75" ESTIMABLE="YES" EVENTS_1="12" EVENTS_2="5" LOG_CI_END="0.39340969020135397" LOG_CI_START="-0.6432871634179539" LOG_EFFECT_SIZE="-0.12493873660829995" MODIFIED="2024-04-24 10:10:32 +0800" MODIFIED_BY="[Empty name]" ORDER="2" O_E="0.0" SE="0.6089608635481704" STUDY_ID="STD-Ayyagari_x002c_M_x002c_2012" TOTAL_1="60" TOTAL_2="20" VAR="0.37083333333333335" WEIGHT="0.4532750245794801"/>
<DICH_DATA CI_END="1.889054984352532" CI_START="1.2172675868906828" EFFECT_SIZE="1.5164054214841831" ESTIMABLE="YES" EVENTS_1="151" EVENTS_2="526" LOG_CI_END="0.27624459903002085" LOG_CI_START="0.08538605788164241" LOG_EFFECT_SIZE="0.18081532845583162" MODIFIED="2024-04-24 09:59:56 +0800" MODIFIED_BY="[Empty name]" ORDER="1" O_E="0.0" SE="0.11211125183557313" STUDY_ID="STD-Arya_x002c_R_x002c_2016" TOTAL_1="445" TOTAL_2="2079" VAR="0.0125689327881393" WEIGHT="9.257298322909286"/>
<DICH_DATA CI_END="216.43779200382187" CI_START="0.6388217105852994" EFFECT_SIZE="11.758620689655173" ESTIMABLE="YES" EVENTS_1="5" EVENTS_2="0" LOG_CI_END="2.33533309481586" LOG_CI_START="-0.19462033262877662" LOG_EFFECT_SIZE="1.0703563810935417" MODIFIED="2024-04-24 10:20:51 +0800" MODIFIED_BY="[Empty name]" ORDER="8" O_E="0.0" SE="1.4861071667524213" STUDY_ID="STD-Inaloo-S_x002c_2020" TOTAL_1="77" TOTAL_2="77" VAR="2.208514511072909" WEIGHT="0.03510944367736357"/>
<DICH_DATA CI_END="4.577628334808543" CI_START="1.061242959909668" EFFECT_SIZE="2.204081632653061" ESTIMABLE="YES" EVENTS_1="54" EVENTS_2="14" LOG_CI_END="0.6606405286849097" LOG_CI_START="0.02581482223196233" LOG_EFFECT_SIZE="0.343227675458436" MODIFIED="2024-04-24 09:59:56 +0800" MODIFIED_BY="[Empty name]" ORDER="9" O_E="0.0" SE="0.3728997624083888" STUDY_ID="STD-Khuda_x002c_I.E_x002c_2022" TOTAL_1="110" TOTAL_2="46" VAR="0.1390542328042328" WEIGHT="0.7593325198083598"/>
<DICH_DATA CI_END="1.273658114776535" CI_START="0.46858730076981975" EFFECT_SIZE="0.7725412727529279" ESTIMABLE="YES" EVENTS_1="30" EVENTS_2="38" LOG_CI_END="0.10505286693799827" LOG_CI_START="-0.32920948543671946" LOG_EFFECT_SIZE="-0.11207830924936059" MODIFIED="2024-04-24 10:22:10 +0800" MODIFIED_BY="[Empty name]" ORDER="17" O_E="0.0" SE="0.2550878554182223" STUDY_ID="STD-Tadegew-Adane_x002c_2023" TOTAL_1="403" TOTAL_2="403" VAR="0.06506981398186788" WEIGHT="2.657038957150352"/>
<DICH_DATA CI_END="2.210551979062579" CI_START="1.0372333708404315" EFFECT_SIZE="1.5142187030482308" ESTIMABLE="YES" EVENTS_1="33" EVENTS_2="3394" LOG_CI_END="0.3445007313905672" LOG_CI_START="0.015876480849643125" LOG_EFFECT_SIZE="0.18018860612010518" MODIFIED="2024-04-24 10:20:34 +0800" MODIFIED_BY="[Empty name]" ORDER="3" O_E="0.0" SE="0.19303551148401435" STUDY_ID="STD-Buro-AW_x002c_2023" TOTAL_1="184" TOTAL_2="26910" VAR="0.03726270869389504" WEIGHT="2.8579603165133247"/>
</DICH_OUTCOME>
<DICH_OUTCOME CHI2="31.574505851855" CI_END="1.376648394546511" CI_START="1.1963748636835967" CI_STUDY="95" CI_TOTAL="95" DF="16" EFFECT_MEASURE="OR" EFFECT_SIZE="1.2833501218941867" ESTIMABLE="YES" EVENTS_1="1512" EVENTS_2="93712" I2="49.326206164331786" I2_Q="69.12777853491377" ID="CMP-001.02" LOG_CI_END="0.13882303262660334" LOG_CI_START="0.07786727975363927" LOG_EFFECT_SIZE="0.10834515619012128" METHOD="MH" MODIFIED="2024-05-08 23:44:49 +0800" MODIFIED_BY="[Empty name]" NO="2" P_CHI2="0.01135408872754784" P_Q="0.07189763843762231" P_Z="3.22772923111728E-12" Q="3.239157898406865" RANDOM="NO" SCALE="100.0" SORT_BY="YEAR" STUDIES="17" SUBGROUPS="YES" SUBGROUP_TEST="YES" SWAP_EVENTS="NO" TAU2="0.0" TOTALS="YES" TOTAL_1="5329" TOTAL_2="480837" WEIGHT="100.0" Z="6.967434377344559">
<NAME>age</NAME>
<GROUP_LABEL_1>epileptic</GROUP_LABEL_1>
<GROUP_LABEL_2>healthy person</GROUP_LABEL_2>
<GRAPH_LABEL_1>Favours [experimental]</GRAPH_LABEL_1>
<GRAPH_LABEL_2>Favours [control]</GRAPH_LABEL_2>
<DICH_SUBGROUP CHI2="18.190484175312093" CI_END="1.3446889242278197" CI_START="1.150371376801485" DF="10" EFFECT_SIZE="1.243740989568835" ESTIMABLE="YES" EVENTS_1="1193" EVENTS_2="92957" I2="45.02620214160171" ID="CMP-001.02.01" LOG_CI_END="0.12862182774606987" LOG_CI_START="0.06083806718708697" LOG_EFFECT_SIZE="0.09472994746657844" MODIFIED="2024-04-27 17:36:04 +0800" MODIFIED_BY="[Empty name]" NO="1" P_CHI2="0.05183423744153215" P_Z="4.296179636797694E-8" STUDIES="11" TAU2="0.0" TOTAL_1="4008" TOTAL_2="477542" WEIGHT="82.23204234621346" Z="5.47822321336995">
<NAME>adult</NAME>
<DICH_DATA CI_END="2.044881880374764" CI_START="0.5034434804290004" EFFECT_SIZE="1.0146341463414634" ESTIMABLE="YES" EVENTS_1="40" EVENTS_2="25" LOG_CI_END="0.3106682266792954" LOG_CI_START="-0.29804927886528093" LOG_EFFECT_SIZE="0.006309473907007256" MODIFIED="2024-04-27 17:36:04 +0800" MODIFIED_BY="[Empty name]" ORDER="26" O_E="0.0" SE="0.35756367595713284" STUDY_ID="STD-Pylv_x00e4_nen_x002c_V_x002c_2002" TOTAL_1="81" TOTAL_2="51" VAR="0.12785178236397748" WEIGHT="1.1732497479645636"/>
<DICH_DATA CI_END="1.133421641252852" CI_START="0.21392863415816266" EFFECT_SIZE="0.4924137931034483" ESTIMABLE="YES" EVENTS_1="21" EVENTS_2="29" LOG_CI_END="0.05439150068854284" LOG_CI_START="-0.6697310816061437" LOG_EFFECT_SIZE="-0.3076697904588005" MODIFIED="2024-04-27 17:36:04 +0800" MODIFIED_BY="[Empty name]" ORDER="27" O_E="0.0" SE="0.4253531893044908" STUDY_ID="STD-Pylv_x00e4_nen_x002c_V_x002c_2003" TOTAL_1="46" TOTAL_2="46" VAR="0.18092533565150198" WEIGHT="1.1906680899279822"/>
<DICH_DATA CI_END="1.302309309529344" CI_START="0.25557694646802404" EFFECT_SIZE="0.5769230769230769" ESTIMABLE="YES" EVENTS_1="50" EVENTS_2="20" LOG_CI_END="0.11471414511397342" LOG_CI_START="-0.5924783229442468" LOG_EFFECT_SIZE="-0.23888208891513676" MODIFIED="2024-04-27 17:36:04 +0800" MODIFIED_BY="[Empty name]" ORDER="25" O_E="0.0" SE="0.4154083563965734" STUDY_ID="STD-Marquez-AV_x002c_2003" TOTAL_1="102" TOTAL_2="32" VAR="0.17256410256410257" WEIGHT="1.1726518048822372"/>
<DICH_DATA CI_END="2.0451888603817325" CI_START="1.0566445410142726" EFFECT_SIZE="1.470046817167929" ESTIMABLE="YES" EVENTS_1="107" EVENTS_2="4533" LOG_CI_END="0.31073341857047854" LOG_CI_START="0.023928913665899398" LOG_EFFECT_SIZE="0.16733116611818893" MODIFIED="2024-04-27 17:36:04 +0800" MODIFIED_BY="[Empty name]" ORDER="23" O_E="0.0" SE="0.16847038588614577" STUDY_ID="STD-Kobau-R_x002c_2004" TOTAL_1="161" TOTAL_2="7896" VAR="0.028382270920626864" WEIGHT="4.590358986662294"/>
<DICH_DATA CI_END="2.1980542123809146" CI_START="0.4408417841411625" EFFECT_SIZE="0.984375" ESTIMABLE="YES" EVENTS_1="27" EVENTS_2="24" LOG_CI_END="0.3420383995740667" LOG_CI_START="-0.3557172486346776" LOG_EFFECT_SIZE="-0.006839424530305466" MODIFIED="2024-04-27 17:36:04 +0800" MODIFIED_BY="[Empty name]" ORDER="28" O_E="0.0" SE="0.40986512170397954" STUDY_ID="STD-Pylv_x00e4_nen_x002c_V_x002c_2006" TOTAL_1="51" TOTAL_2="45" VAR="0.16798941798941797" WEIGHT="0.9065500491589603"/>
<DICH_DATA CI_END="1.2939655330355488" CI_START="0.9352050533199964" EFFECT_SIZE="1.1000559555389662" ESTIMABLE="YES" EVENTS_1="346" EVENTS_2="23302" LOG_CI_END="0.11192270831735919" LOG_CI_START="-0.029093155157742783" LOG_EFFECT_SIZE="0.041414776579808195" MODIFIED="2024-04-27 17:36:04 +0800" MODIFIED_BY="[Empty name]" ORDER="20" O_E="0.0" SE="0.08283341624505695" STUDY_ID="STD-Elliott-JO_x002c_2008" TOTAL_1="604" TOTAL_2="42416" VAR="0.006861374846826865" WEIGHT="21.114608497363783"/>
<DICH_DATA CI_END="1.4319724821871922" CI_START="1.1747112700913753" EFFECT_SIZE="1.296978879275224" ESTIMABLE="YES" EVENTS_1="488" EVENTS_2="61608" LOG_CI_END="0.1559346723370018" LOG_CI_START="0.06993113536098162" LOG_EFFECT_SIZE="0.11293290384899171" MODIFIED="2024-04-27 17:36:04 +0800" MODIFIED_BY="[Empty name]" ORDER="21" O_E="0.0" SE="0.0505189033440883" STUDY_ID="STD-Hinnell_x002c_C_x002c_2010" TOTAL_1="2555" TOTAL_2="400055" VAR="0.0025521595950893363" WEIGHT="47.789618626332214"/>
<DICH_DATA CI_END="10.828347713076333" CI_START="0.7346728034112129" EFFECT_SIZE="2.8205128205128207" ESTIMABLE="YES" EVENTS_1="15" EVENTS_2="3" LOG_CI_END="1.0345621931130369" LOG_CI_START="-0.13390603684958535" LOG_EFFECT_SIZE="0.4503280781317259" MODIFIED="2024-04-27 17:36:04 +0800" MODIFIED_BY="[Empty name]" ORDER="24" O_E="0.0" SE="0.6863640222910661" STUDY_ID="STD-Mania-M_x002c_2011" TOTAL_1="54" TOTAL_2="25" VAR="0.4710955710955711" WEIGHT="0.2237686830202497"/>
<DICH_DATA CI_END="2.4740569376047548" CI_START="0.22735935921692307" EFFECT_SIZE="0.75" ESTIMABLE="YES" EVENTS_1="12" EVENTS_2="5" LOG_CI_END="0.39340969020135397" LOG_CI_START="-0.6432871634179539" LOG_EFFECT_SIZE="-0.12493873660829995" MODIFIED="2024-04-27 17:36:04 +0800" MODIFIED_BY="[Empty name]" ORDER="18" O_E="0.0" SE="0.6089608635481704" STUDY_ID="STD-Ayyagari_x002c_M_x002c_2012" TOTAL_1="60" TOTAL_2="20" VAR="0.37083333333333335" WEIGHT="0.45327502457948016"/>
<DICH_DATA CI_END="4.577628334808543" CI_START="1.061242959909668" EFFECT_SIZE="2.204081632653061" ESTIMABLE="YES" EVENTS_1="54" EVENTS_2="14" LOG_CI_END="0.6606405286849097" LOG_CI_START="0.02581482223196233" LOG_EFFECT_SIZE="0.343227675458436" MODIFIED="2024-04-27 17:36:04 +0800" MODIFIED_BY="[Empty name]" ORDER="22" O_E="0.0" SE="0.3728997624083888" STUDY_ID="STD-Khuda_x002c_I.E_x002c_2022" TOTAL_1="110" TOTAL_2="46" VAR="0.1390542328042328" WEIGHT="0.7593325198083599"/>
<DICH_DATA CI_END="2.210551979062579" CI_START="1.0372333708404315" EFFECT_SIZE="1.5142187030482308" ESTIMABLE="YES" EVENTS_1="33" EVENTS_2="3394" LOG_CI_END="0.3445007313905672" LOG_CI_START="0.015876480849643125" LOG_EFFECT_SIZE="0.18018860612010518" MODIFIED="2024-04-27 17:36:04 +0800" MODIFIED_BY="[Empty name]" ORDER="19" O_E="0.0" SE="0.19303551148401435" STUDY_ID="STD-Buro-AW_x002c_2023" TOTAL_1="184" TOTAL_2="26910" VAR="0.03726270869389504" WEIGHT="2.857960316513325"/>
</DICH_SUBGROUP>
<DICH_SUBGROUP CHI2="10.562833492138546" CI_END="1.724068833140671" CI_START="1.2476924602932198" DF="5" EFFECT_SIZE="1.4666654983792808" ESTIMABLE="YES" EVENTS_1="319" EVENTS_2="755" I2="52.664216436609735" ID="CMP-001.02.02" LOG_CI_END="0.23655460096456649" LOG_CI_START="0.0961075506853467" LOG_EFFECT_SIZE="0.16633107582495657" MODIFIED="2024-04-27 17:38:24 +0800" MODIFIED_BY="[Empty name]" NO="2" P_CHI2="0.06077082633043707" P_Z="3.4445121951461302E-6" STUDIES="6" TAU2="0.0" TOTAL_1="1321" TOTAL_2="3295" WEIGHT="17.76795765378654" Z="4.642360483592876">
<NAME>children</NAME>
<DICH_DATA CI_END="10.835277009479237" CI_START="1.051253695686314" EFFECT_SIZE="3.375" ESTIMABLE="YES" EVENTS_1="18" EVENTS_2="4" LOG_CI_END="1.0348400187615536" LOG_CI_START="0.02170753557253395" LOG_EFFECT_SIZE="0.5282737771670437" MODIFIED="2024-04-27 17:38:24 +0800" MODIFIED_BY="[Empty name]" ORDER="30" O_E="0.0" SE="0.5951190357119042" STUDY_ID="STD-El_x002d_Khayat_x002c_H.A_x002c_2004" TOTAL_1="66" TOTAL_2="40" VAR="0.3541666666666667" WEIGHT="0.27367548653855406"/>
<DICH_DATA CI_END="2.986454854503338" CI_START="0.6783584640698753" EFFECT_SIZE="1.4233365477338475" ESTIMABLE="YES" EVENTS_1="18" EVENTS_2="17" LOG_CI_END="0.4751559540108406" LOG_CI_START="-0.16854075181487704" LOG_EFFECT_SIZE="0.15330760109798178" MODIFIED="2024-04-27 17:38:24 +0800" MODIFIED_BY="[Empty name]" ORDER="33" O_E="0.0" SE="0.37811063135210915" STUDY_ID="STD-Wong-J_x002c_2006" TOTAL_1="79" TOTAL_2="99" VAR="0.1429676495414906" WEIGHT="0.8802363305035973"/>
<DICH_DATA CI_END="2.1571957799104586" CI_START="1.1603002134568448" EFFECT_SIZE="1.5820855614973262" ESTIMABLE="YES" EVENTS_1="97" EVENTS_2="170" LOG_CI_END="0.33388956201321657" LOG_CI_START="0.06457037213984687" LOG_EFFECT_SIZE="0.1992299670765317" MODIFIED="2024-04-27 17:38:24 +0800" MODIFIED_BY="[Empty name]" ORDER="34" O_E="0.0" SE="0.15819942528310804" STUDY_ID="STD-Z.S.Daniels_x002c_BA_x002c_2009" TOTAL_1="251" TOTAL_2="597" VAR="0.025027058159905687" WEIGHT="4.6645991130073865"/>
<DICH_DATA CI_END="1.889054984352532" CI_START="1.2172675868906828" EFFECT_SIZE="1.5164054214841831" ESTIMABLE="YES" EVENTS_1="151" EVENTS_2="526" LOG_CI_END="0.27624459903002085" LOG_CI_START="0.08538605788164241" LOG_EFFECT_SIZE="0.18081532845583162" MODIFIED="2024-04-27 17:38:24 +0800" MODIFIED_BY="[Empty name]" ORDER="29" O_E="0.0" SE="0.11211125183557313" STUDY_ID="STD-Arya_x002c_R_x002c_2016" TOTAL_1="445" TOTAL_2="2079" VAR="0.0125689327881393" WEIGHT="9.257298322909287"/>
<DICH_DATA CI_END="216.43779200382187" CI_START="0.6388217105852994" EFFECT_SIZE="11.758620689655173" ESTIMABLE="YES" EVENTS_1="5" EVENTS_2="0" LOG_CI_END="2.33533309481586" LOG_CI_START="-0.19462033262877662" LOG_EFFECT_SIZE="1.0703563810935417" MODIFIED="2024-04-27 17:38:24 +0800" MODIFIED_BY="[Empty name]" ORDER="31" O_E="0.0" SE="1.4861071667524213" STUDY_ID="STD-Inaloo-S_x002c_2020" TOTAL_1="77" TOTAL_2="77" VAR="2.208514511072909" WEIGHT="0.03510944367736358"/>
<DICH_DATA CI_END="1.273658114776535" CI_START="0.46858730076981975" EFFECT_SIZE="0.7725412727529279" ESTIMABLE="YES" EVENTS_1="30" EVENTS_2="38" LOG_CI_END="0.10505286693799827" LOG_CI_START="-0.32920948543671946" LOG_EFFECT_SIZE="-0.11207830924936059" MODIFIED="2024-04-27 17:38:24 +0800" MODIFIED_BY="[Empty name]" ORDER="32" O_E="0.0" SE="0.2550878554182223" STUDY_ID="STD-Tadegew-Adane_x002c_2023" TOTAL_1="403" TOTAL_2="403" VAR="0.06506981398186788" WEIGHT="2.6570389571503523"/>
</DICH_SUBGROUP>
</DICH_OUTCOME>
<DICH_OUTCOME CHI2="31.574505851855" CI_END="1.376648394546511" CI_START="1.1963748636835965" CI_STUDY="95" CI_TOTAL="95" DF="16" EFFECT_MEASURE="OR" EFFECT_SIZE="1.2833501218941867" ESTIMABLE="YES" EVENTS_1="1512" EVENTS_2="93712" I2="49.326206164331786" I2_Q="76.7307095324391" ID="CMP-001.04" LOG_CI_END="0.13882303262660334" LOG_CI_START="0.07786727975363919" LOG_EFFECT_SIZE="0.10834515619012128" METHOD="MH" MODIFIED="2024-05-08 23:46:11 +0800" MODIFIED_BY="[Empty name]" NO="4" P_CHI2="0.01135408872754784" P_Q="0.038168405664679605" P_Z="3.2277292311173035E-12" Q="4.297509635689466" RANDOM="NO" SCALE="100.0" SORT_BY="YEAR" STUDIES="17" SUBGROUPS="YES" SUBGROUP_TEST="YES" SWAP_EVENTS="NO" TAU2="0.0" TOTALS="YES" TOTAL_1="5329" TOTAL_2="480837" WEIGHT="99.99999999999999" Z="6.967434377344558">
<NAME>Year of publication</NAME>
<GROUP_LABEL_1>epileptic</GROUP_LABEL_1>
<GROUP_LABEL_2>healthy person</GROUP_LABEL_2>
<GRAPH_LABEL_1>Favours [experimental]</GRAPH_LABEL_1>
<GRAPH_LABEL_2>Favours [control]</GRAPH_LABEL_2>
<DICH_SUBGROUP CHI2="9.816525164820376" CI_END="1.7163948326616343" CI_START="1.2712197651040567" DF="5" EFFECT_SIZE="1.477130676684341" ESTIMABLE="YES" EVENTS_1="370" EVENTS_2="4142" I2="49.06547972882938" ID="CMP-001.04.01" LOG_CI_END="0.2346171983857354" LOG_CI_START="0.10422063672362619" LOG_EFFECT_SIZE="0.16941891755468078" MODIFIED="2024-04-27 17:57:33 +0800" MODIFIED_BY="[Empty name]" NO="1" P_CHI2="0.08060413689925683" P_Z="3.524379212143491E-7" STUDIES="6" TAU2="0.0" TOTAL_1="1470" TOTAL_2="30112" WEIGHT="20.231338673066073" Z="5.093002031255617">
<NAME>Last 10 years</NAME>
<DICH_DATA CI_END="2.1571957799104586" CI_START="1.1603002134568448" EFFECT_SIZE="1.5820855614973262" ESTIMABLE="YES" EVENTS_1="97" EVENTS_2="170" LOG_CI_END="0.33388956201321657" LOG_CI_START="0.06457037213984687" LOG_EFFECT_SIZE="0.1992299670765317" MODIFIED="2024-04-27 17:57:07 +0800" MODIFIED_BY="[Empty name]" ORDER="58" O_E="0.0" SE="0.15819942528310804" STUDY_ID="STD-Z.S.Daniels_x002c_BA_x002c_2009" TOTAL_1="251" TOTAL_2="597" VAR="0.025027058159905687" WEIGHT="4.6645991130073865"/>
<DICH_DATA CI_END="1.889054984352532" CI_START="1.2172675868906828" EFFECT_SIZE="1.5164054214841831" ESTIMABLE="YES" EVENTS_1="151" EVENTS_2="526" LOG_CI_END="0.27624459903002085" LOG_CI_START="0.08538605788164241" LOG_EFFECT_SIZE="0.18081532845583162" MODIFIED="2024-04-27 17:57:07 +0800" MODIFIED_BY="[Empty name]" ORDER="52" O_E="0.0" SE="0.11211125183557313" STUDY_ID="STD-Arya_x002c_R_x002c_2016" TOTAL_1="445" TOTAL_2="2079" VAR="0.0125689327881393" WEIGHT="9.257298322909287"/>
<DICH_DATA CI_END="216.43779200382187" CI_START="0.6388217105852994" EFFECT_SIZE="11.758620689655173" ESTIMABLE="YES" EVENTS_1="5" EVENTS_2="0" LOG_CI_END="2.33533309481586" LOG_CI_START="-0.19462033262877662" LOG_EFFECT_SIZE="1.0703563810935417" MODIFIED="2024-04-27 17:57:07 +0800" MODIFIED_BY="[Empty name]" ORDER="55" O_E="0.0" SE="1.4861071667524213" STUDY_ID="STD-Inaloo-S_x002c_2020" TOTAL_1="77" TOTAL_2="77" VAR="2.208514511072909" WEIGHT="0.03510944367736358"/>
<DICH_DATA CI_END="4.577628334808543" CI_START="1.061242959909668" EFFECT_SIZE="2.204081632653061" ESTIMABLE="YES" EVENTS_1="54" EVENTS_2="14" LOG_CI_END="0.6606405286849097" LOG_CI_START="0.02581482223196233" LOG_EFFECT_SIZE="0.343227675458436" MODIFIED="2024-04-27 17:57:07 +0800" MODIFIED_BY="[Empty name]" ORDER="56" O_E="0.0" SE="0.3728997624083888" STUDY_ID="STD-Khuda_x002c_I.E_x002c_2022" TOTAL_1="110" TOTAL_2="46" VAR="0.1390542328042328" WEIGHT="0.7593325198083599"/>
<DICH_DATA CI_END="1.273658114776535" CI_START="0.46858730076981975" EFFECT_SIZE="0.7725412727529279" ESTIMABLE="YES" EVENTS_1="30" EVENTS_2="38" LOG_CI_END="0.10505286693799827" LOG_CI_START="-0.32920948543671946" LOG_EFFECT_SIZE="-0.11207830924936059" MODIFIED="2024-04-27 17:57:23 +0800" MODIFIED_BY="[Empty name]" ORDER="57" O_E="0.0" SE="0.2550878554182223" STUDY_ID="STD-Tadegew-Adane_x002c_2023" TOTAL_1="403" TOTAL_2="403" VAR="0.06506981398186788" WEIGHT="2.6570389571503523"/>
<DICH_DATA CI_END="2.210551979062579" CI_START="1.0372333708404315" EFFECT_SIZE="1.5142187030482308" ESTIMABLE="YES" EVENTS_1="33" EVENTS_2="3394" LOG_CI_END="0.3445007313905672" LOG_CI_START="0.015876480849643125" LOG_EFFECT_SIZE="0.18018860612010518" MODIFIED="2024-04-27 17:57:33 +0800" MODIFIED_BY="[Empty name]" ORDER="53" O_E="0.0" SE="0.19303551148401435" STUDY_ID="STD-Buro-AW_x002c_2023" TOTAL_1="184" TOTAL_2="26910" VAR="0.03726270869389504" WEIGHT="2.857960316513325"/>
</DICH_SUBGROUP>
<DICH_SUBGROUP CHI2="17.71263226735358" CI_END="1.3363277504736448" CI_START="1.1398818962280153" DF="10" EFFECT_SIZE="1.2342024996701377" ESTIMABLE="YES" EVENTS_1="1142" EVENTS_2="89570" I2="43.54311742568522" ID="CMP-001.04.02" LOG_CI_END="0.12591298715553817" LOG_CI_START="0.0568598561842275" LOG_EFFECT_SIZE="0.09138642166988284" MODIFIED="2024-04-27 17:59:52 +0800" MODIFIED_BY="[Empty name]" NO="2" P_CHI2="0.060009038107517676" P_Z="2.12886319144234E-7" STUDIES="11" TAU2="0.0" TOTAL_1="3859" TOTAL_2="450725" WEIGHT="79.76866132693391" Z="5.187718286760305">
<NAME>10 years ago</NAME>
<DICH_DATA CI_END="2.044881880374764" CI_START="0.5034434804290004" EFFECT_SIZE="1.0146341463414634" ESTIMABLE="YES" EVENTS_1="40" EVENTS_2="25" LOG_CI_END="0.3106682266792954" LOG_CI_START="-0.29804927886528093" LOG_EFFECT_SIZE="0.006309473907007256" MODIFIED="2024-04-27 17:59:52 +0800" MODIFIED_BY="[Empty name]" ORDER="67" O_E="0.0" SE="0.35756367595713284" STUDY_ID="STD-Pylv_x00e4_nen_x002c_V_x002c_2002" TOTAL_1="81" TOTAL_2="51" VAR="0.12785178236397748" WEIGHT="1.1732497479645636"/>
<DICH_DATA CI_END="1.302309309529344" CI_START="0.25557694646802404" EFFECT_SIZE="0.5769230769230769" ESTIMABLE="YES" EVENTS_1="50" EVENTS_2="20" LOG_CI_END="0.11471414511397342" LOG_CI_START="-0.5924783229442468" LOG_EFFECT_SIZE="-0.23888208891513676" MODIFIED="2024-04-27 17:59:52 +0800" MODIFIED_BY="[Empty name]" ORDER="68" O_E="0.0" SE="0.4154083563965734" STUDY_ID="STD-Pylv_x00e4_nen_x002c_V_x002c_2003" TOTAL_1="102" TOTAL_2="32" VAR="0.17256410256410257" WEIGHT="1.1726518048822372"/>
<DICH_DATA CI_END="1.133421641252852" CI_START="0.21392863415816266" EFFECT_SIZE="0.4924137931034483" ESTIMABLE="YES" EVENTS_1="21" EVENTS_2="29" LOG_CI_END="0.05439150068854284" LOG_CI_START="-0.6697310816061437" LOG_EFFECT_SIZE="-0.3076697904588005" MODIFIED="2024-04-27 17:59:52 +0800" MODIFIED_BY="[Empty name]" ORDER="65" O_E="0.0" SE="0.4253531893044908" STUDY_ID="STD-Marquez-AV_x002c_2003" TOTAL_1="46" TOTAL_2="46" VAR="0.18092533565150198" WEIGHT="1.1906680899279822"/>
<DICH_DATA CI_END="2.0451888603817325" CI_START="1.0566445410142726" EFFECT_SIZE="1.470046817167929" ESTIMABLE="YES" EVENTS_1="107" EVENTS_2="4533" LOG_CI_END="0.31073341857047854" LOG_CI_START="0.023928913665899398" LOG_EFFECT_SIZE="0.16733116611818893" MODIFIED="2024-04-27 17:59:52 +0800" MODIFIED_BY="[Empty name]" ORDER="63" O_E="0.0" SE="0.16847038588614577" STUDY_ID="STD-Kobau-R_x002c_2004" TOTAL_1="161" TOTAL_2="7896" VAR="0.028382270920626864" WEIGHT="4.590358986662294"/>
<DICH_DATA CI_END="10.835277009479237" CI_START="1.051253695686314" EFFECT_SIZE="3.375" ESTIMABLE="YES" EVENTS_1="18" EVENTS_2="4" LOG_CI_END="1.0348400187615536" LOG_CI_START="0.02170753557253395" LOG_EFFECT_SIZE="0.5282737771670437" MODIFIED="2024-04-27 17:59:52 +0800" MODIFIED_BY="[Empty name]" ORDER="60" O_E="0.0" SE="0.5951190357119042" STUDY_ID="STD-El_x002d_Khayat_x002c_H.A_x002c_2004" TOTAL_1="66" TOTAL_2="40" VAR="0.3541666666666667" WEIGHT="0.27367548653855406"/>
<DICH_DATA CI_END="2.986454854503338" CI_START="0.6783584640698753" EFFECT_SIZE="1.4233365477338475" ESTIMABLE="YES" EVENTS_1="18" EVENTS_2="17" LOG_CI_END="0.4751559540108406" LOG_CI_START="-0.16854075181487704" LOG_EFFECT_SIZE="0.15330760109798178" MODIFIED="2024-04-27 17:59:52 +0800" MODIFIED_BY="[Empty name]" ORDER="70" O_E="0.0" SE="0.37811063135210915" STUDY_ID="STD-Wong-J_x002c_2006" TOTAL_1="79" TOTAL_2="99" VAR="0.1429676495414906" WEIGHT="0.8802363305035973"/>
<DICH_DATA CI_END="2.1980542123809146" CI_START="0.4408417841411625" EFFECT_SIZE="0.984375" ESTIMABLE="YES" EVENTS_1="27" EVENTS_2="24" LOG_CI_END="0.3420383995740667" LOG_CI_START="-0.3557172486346776" LOG_EFFECT_SIZE="-0.006839424530305466" MODIFIED="2024-04-27 17:59:52 +0800" MODIFIED_BY="[Empty name]" ORDER="69" O_E="0.0" SE="0.40986512170397954" STUDY_ID="STD-Pylv_x00e4_nen_x002c_V_x002c_2006" TOTAL_1="51" TOTAL_2="45" VAR="0.16798941798941797" WEIGHT="0.9065500491589603"/>
<DICH_DATA CI_END="1.2939655330355488" CI_START="0.9352050533199964" EFFECT_SIZE="1.1000559555389662" ESTIMABLE="YES" EVENTS_1="346" EVENTS_2="23302" LOG_CI_END="0.11192270831735919" LOG_CI_START="-0.029093155157742783" LOG_EFFECT_SIZE="0.041414776579808195" MODIFIED="2024-04-27 17:59:52 +0800" MODIFIED_BY="[Empty name]" ORDER="61" O_E="0.0" SE="0.08283341624505695" STUDY_ID="STD-Elliott-JO_x002c_2008" TOTAL_1="604" TOTAL_2="42416" VAR="0.006861374846826865" WEIGHT="21.114608497363783"/>
<DICH_DATA CI_END="1.4319724821871922" CI_START="1.1747112700913753" EFFECT_SIZE="1.296978879275224" ESTIMABLE="YES" EVENTS_1="488" EVENTS_2="61608" LOG_CI_END="0.1559346723370018" LOG_CI_START="0.06993113536098162" LOG_EFFECT_SIZE="0.11293290384899171" MODIFIED="2024-04-27 17:59:52 +0800" MODIFIED_BY="[Empty name]" ORDER="62" O_E="0.0" SE="0.0505189033440883" STUDY_ID="STD-Hinnell_x002c_C_x002c_2010" TOTAL_1="2555" TOTAL_2="400055" VAR="0.0025521595950893363" WEIGHT="47.789618626332214"/>
<DICH_DATA CI_END="10.828347713076333" CI_START="0.7346728034112129" EFFECT_SIZE="2.8205128205128207" ESTIMABLE="YES" EVENTS_1="15" EVENTS_2="3" LOG_CI_END="1.0345621931130369" LOG_CI_START="-0.13390603684958535" LOG_EFFECT_SIZE="0.4503280781317259" MODIFIED="2024-04-27 17:59:52 +0800" MODIFIED_BY="[Empty name]" ORDER="64" O_E="0.0" SE="0.6863640222910661" STUDY_ID="STD-Mania-M_x002c_2011" TOTAL_1="54" TOTAL_2="25" VAR="0.4710955710955711" WEIGHT="0.2237686830202497"/>
<DICH_DATA CI_END="2.4740569376047548" CI_START="0.22735935921692307" EFFECT_SIZE="0.75" ESTIMABLE="YES" EVENTS_1="12" EVENTS_2="5" LOG_CI_END="0.39340969020135397" LOG_CI_START="-0.6432871634179539" LOG_EFFECT_SIZE="-0.12493873660829995" MODIFIED="2024-04-27 17:59:52 +0800" MODIFIED_BY="[Empty name]" ORDER="59" O_E="0.0" SE="0.6089608635481704" STUDY_ID="STD-Ayyagari_x002c_M_x002c_2012" TOTAL_1="60" TOTAL_2="20" VAR="0.37083333333333335" WEIGHT="0.45327502457948016"/>
</DICH_SUBGROUP>
</DICH_OUTCOME>
<DICH_OUTCOME CHI2="31.574505851855005" CI_END="1.3766483945465104" CI_START="1.1963748636835962" CI_STUDY="95" CI_TOTAL="95" DF="16" EFFECT_MEASURE="OR" EFFECT_SIZE="1.2833501218941863" ESTIMABLE="YES" EVENTS_1="1512" EVENTS_2="93712" I2="49.326206164331786" I2_Q="81.71954564873023" ID="CMP-001.05" LOG_CI_END="0.1388230326266032" LOG_CI_START="0.07786727975363911" LOG_EFFECT_SIZE="0.10834515619012113" METHOD="MH" MODIFIED="2024-04-27 18:11:47 +0800" MODIFIED_BY="[Empty name]" NO="5" P_CHI2="0.011354088727547174" P_Q="0.019342133100497816" P_Z="3.2277292311174784E-12" Q="5.470323553148117" RANDOM="NO" SCALE="100.0" SORT_BY="YEAR" STUDIES="17" SUBGROUPS="YES" SUBGROUP_TEST="YES" SWAP_EVENTS="NO" TAU2="0.0" TOTALS="YES" TOTAL_1="5329" TOTAL_2="480837" WEIGHT="99.99999999999997" Z="6.96743437734455">
<NAME>economic development level</NAME>
<GROUP_LABEL_1>epileptic</GROUP_LABEL_1>
<GROUP_LABEL_2>healthy person</GROUP_LABEL_2>
<GRAPH_LABEL_1>Favours [experimental]</GRAPH_LABEL_1>
<GRAPH_LABEL_2>Favours [control]</GRAPH_LABEL_2>
<DICH_SUBGROUP CHI2="21.582982692995788" CI_END="1.3525295928199497" CI_START="1.1704075027756087" DF="10" EFFECT_SIZE="1.258177564242229" ESTIMABLE="YES" EVENTS_1="1375" EVENTS_2="90292" I2="53.66720095065801" ID="CMP-001.05.01" LOG_CI_END="0.13114677607643235" LOG_CI_START="0.06833709712580015" LOG_EFFECT_SIZE="0.09974193660111629" MODIFIED="2024-04-27 18:07:44 +0800" MODIFIED_BY="[Empty name]" NO="1" P_CHI2="0.01737587472978175" P_Z="4.819984979323086E-10" STUDIES="11" TAU2="0.0" TOTAL_1="4778" TOTAL_2="453719" WEIGHT="95.39687852586263" Z="6.224856001576415">
<NAME>developed country</NAME>
<DICH_DATA CI_END="2.044881880374764" CI_START="0.5034434804290004" EFFECT_SIZE="1.0146341463414634" ESTIMABLE="YES" EVENTS_1="40" EVENTS_2="25" LOG_CI_END="0.3106682266792954" LOG_CI_START="-0.29804927886528093" LOG_EFFECT_SIZE="0.006309473907007256" MODIFIED="2024-04-27 18:06:35 +0800" MODIFIED_BY="[Empty name]" ORDER="76" O_E="0.0" SE="0.35756367595713284" STUDY_ID="STD-Pylv_x00e4_nen_x002c_V_x002c_2002" TOTAL_1="81" TOTAL_2="51" VAR="0.12785178236397748" WEIGHT="1.1732497479645634"/>
<DICH_DATA CI_END="1.302309309529344" CI_START="0.25557694646802404" EFFECT_SIZE="0.5769230769230769" ESTIMABLE="YES" EVENTS_1="50" EVENTS_2="20" LOG_CI_END="0.11471414511397342" LOG_CI_START="-0.5924783229442468" LOG_EFFECT_SIZE="-0.23888208891513676" MODIFIED="2024-04-27 18:06:35 +0800" MODIFIED_BY="[Empty name]" ORDER="75" O_E="0.0" SE="0.4154083563965734" STUDY_ID="STD-Marquez-AV_x002c_2003" TOTAL_1="102" TOTAL_2="32" VAR="0.17256410256410257" WEIGHT="1.172651804882237"/>
<DICH_DATA CI_END="1.133421641252852" CI_START="0.21392863415816266" EFFECT_SIZE="0.4924137931034483" ESTIMABLE="YES" EVENTS_1="21" EVENTS_2="29" LOG_CI_END="0.05439150068854284" LOG_CI_START="-0.6697310816061437" LOG_EFFECT_SIZE="-0.3076697904588005" MODIFIED="2024-04-27 18:06:35 +0800" MODIFIED_BY="[Empty name]" ORDER="77" O_E="0.0" SE="0.4253531893044908" STUDY_ID="STD-Pylv_x00e4_nen_x002c_V_x002c_2003" TOTAL_1="46" TOTAL_2="46" VAR="0.18092533565150198" WEIGHT="1.190668089927982"/>
<DICH_DATA CI_END="2.0451888603817325" CI_START="1.0566445410142726" EFFECT_SIZE="1.470046817167929" ESTIMABLE="YES" EVENTS_1="107" EVENTS_2="4533" LOG_CI_END="0.31073341857047854" LOG_CI_START="0.023928913665899398" LOG_EFFECT_SIZE="0.16733116611818893" MODIFIED="2024-04-27 18:06:35 +0800" MODIFIED_BY="[Empty name]" ORDER="74" O_E="0.0" SE="0.16847038588614577" STUDY_ID="STD-Kobau-R_x002c_2004" TOTAL_1="161" TOTAL_2="7896" VAR="0.028382270920626864" WEIGHT="4.590358986662293"/>
<DICH_DATA CI_END="2.986454854503338" CI_START="0.6783584640698753" EFFECT_SIZE="1.4233365477338475" ESTIMABLE="YES" EVENTS_1="18" EVENTS_2="17" LOG_CI_END="0.4751559540108406" LOG_CI_START="-0.16854075181487704" LOG_EFFECT_SIZE="0.15330760109798178" MODIFIED="2024-04-27 18:06:55 +0800" MODIFIED_BY="[Empty name]" ORDER="80" O_E="0.0" SE="0.37811063135210915" STUDY_ID="STD-Wong-J_x002c_2006" TOTAL_1="79" TOTAL_2="99" VAR="0.1429676495414906" WEIGHT="0.8802363305035971"/>
<DICH_DATA CI_END="2.1980542123809146" CI_START="0.4408417841411625" EFFECT_SIZE="0.984375" ESTIMABLE="YES" EVENTS_1="27" EVENTS_2="24" LOG_CI_END="0.3420383995740667" LOG_CI_START="-0.3557172486346776" LOG_EFFECT_SIZE="-0.006839424530305466" MODIFIED="2024-04-27 18:07:22 +0800" MODIFIED_BY="[Empty name]" ORDER="78" O_E="0.0" SE="0.40986512170397954" STUDY_ID="STD-Pylv_x00e4_nen_x002c_V_x002c_2006" TOTAL_1="51" TOTAL_2="45" VAR="0.16798941798941797" WEIGHT="0.9065500491589602"/>
<DICH_DATA CI_END="1.2939655330355488" CI_START="0.9352050533199964" EFFECT_SIZE="1.1000559555389662" ESTIMABLE="YES" EVENTS_1="346" EVENTS_2="23302" LOG_CI_END="0.11192270831735919" LOG_CI_START="-0.029093155157742783" LOG_EFFECT_SIZE="0.041414776579808195" MODIFIED="2024-04-27 18:07:44 +0800" MODIFIED_BY="[Empty name]" ORDER="72" O_E="0.0" SE="0.08283341624505695" STUDY_ID="STD-Elliott-JO_x002c_2008" TOTAL_1="604" TOTAL_2="42416" VAR="0.006861374846826865" WEIGHT="21.11460849736378"/>
<DICH_DATA CI_END="2.1571957799104586" CI_START="1.1603002134568448" EFFECT_SIZE="1.5820855614973262" ESTIMABLE="YES" EVENTS_1="97" EVENTS_2="170" LOG_CI_END="0.33388956201321657" LOG_CI_START="0.06457037213984687" LOG_EFFECT_SIZE="0.1992299670765317" MODIFIED="2024-04-27 18:07:44 +0800" MODIFIED_BY="[Empty name]" ORDER="81" O_E="0.0" SE="0.15819942528310804" STUDY_ID="STD-Z.S.Daniels_x002c_BA_x002c_2009" TOTAL_1="251" TOTAL_2="597" VAR="0.025027058159905687" WEIGHT="4.664599113007386"/>
<DICH_DATA CI_END="1.4319724821871922" CI_START="1.1747112700913753" EFFECT_SIZE="1.296978879275224" ESTIMABLE="YES" EVENTS_1="488" EVENTS_2="61608" LOG_CI_END="0.1559346723370018" LOG_CI_START="0.06993113536098162" LOG_EFFECT_SIZE="0.11293290384899171" MODIFIED="2024-04-27 18:07:44 +0800" MODIFIED_BY="[Empty name]" ORDER="73" O_E="0.0" SE="0.0505189033440883" STUDY_ID="STD-Hinnell_x002c_C_x002c_2010" TOTAL_1="2555" TOTAL_2="400055" VAR="0.0025521595950893363" WEIGHT="47.78961862633221"/>
<DICH_DATA CI_END="1.889054984352532" CI_START="1.2172675868906828" EFFECT_SIZE="1.5164054214841831" ESTIMABLE="YES" EVENTS_1="151" EVENTS_2="526" LOG_CI_END="0.27624459903002085" LOG_CI_START="0.08538605788164241" LOG_EFFECT_SIZE="0.18081532845583162" MODIFIED="2024-04-27 18:07:44 +0800" MODIFIED_BY="[Empty name]" ORDER="71" O_E="0.0" SE="0.11211125183557313" STUDY_ID="STD-Arya_x002c_R_x002c_2016" TOTAL_1="445" TOTAL_2="2079" VAR="0.0125689327881393" WEIGHT="9.257298322909286"/>
<DICH_DATA CI_END="1.273658114776535" CI_START="0.46858730076981975" EFFECT_SIZE="0.7725412727529279" ESTIMABLE="YES" EVENTS_1="30" EVENTS_2="38" LOG_CI_END="0.10505286693799827" LOG_CI_START="-0.32920948543671946" LOG_EFFECT_SIZE="-0.11207830924936059" MODIFIED="2024-04-27 18:07:44 +0800" MODIFIED_BY="[Empty name]" ORDER="79" O_E="0.0" SE="0.2550878554182223" STUDY_ID="STD-Tadegew-Adane_x002c_2023" TOTAL_1="403" TOTAL_2="403" VAR="0.06506981398186788" WEIGHT="2.657038957150352"/>
</DICH_SUBGROUP>
<DICH_SUBGROUP CHI2="6.314054140611957" CI_END="2.421179462608392" CI_START="1.3456891474996748" DF="5" EFFECT_SIZE="1.8050359904947069" ESTIMABLE="YES" EVENTS_1="137" EVENTS_2="3420" I2="20.811575437086756" ID="CMP-001.05.02" LOG_CI_END="0.3840269814004036" LOG_CI_START="0.12894474999422265" LOG_EFFECT_SIZE="0.2564858656973131" MODIFIED="2024-04-27 18:10:09 +0800" MODIFIED_BY="[Empty name]" NO="2" P_CHI2="0.2768482675037752" P_Z="8.097429222295144E-5" STUDIES="6" TAU2="0.0" TOTAL_1="551" TOTAL_2="27118" WEIGHT="4.603121474137332" Z="3.9414980536988495">
<NAME>developing country</NAME>
<DICH_DATA CI_END="10.835277009479237" CI_START="1.051253695686314" EFFECT_SIZE="3.375" ESTIMABLE="YES" EVENTS_1="18" EVENTS_2="4" LOG_CI_END="1.0348400187615536" LOG_CI_START="0.02170753557253395" LOG_EFFECT_SIZE="0.5282737771670437" MODIFIED="2024-04-27 18:10:09 +0800" MODIFIED_BY="[Empty name]" ORDER="84" O_E="0.0" SE="0.5951190357119042" STUDY_ID="STD-El_x002d_Khayat_x002c_H.A_x002c_2004" TOTAL_1="66" TOTAL_2="40" VAR="0.3541666666666667" WEIGHT="0.273675486538554"/>
<DICH_DATA CI_END="10.828347713076333" CI_START="0.7346728034112129" EFFECT_SIZE="2.8205128205128207" ESTIMABLE="YES" EVENTS_1="15" EVENTS_2="3" LOG_CI_END="1.0345621931130369" LOG_CI_START="-0.13390603684958535" LOG_EFFECT_SIZE="0.4503280781317259" MODIFIED="2024-04-27 18:10:09 +0800" MODIFIED_BY="[Empty name]" ORDER="87" O_E="0.0" SE="0.6863640222910661" STUDY_ID="STD-Mania-M_x002c_2011" TOTAL_1="54" TOTAL_2="25" VAR="0.4710955710955711" WEIGHT="0.22376868302024963"/>
<DICH_DATA CI_END="2.4740569376047548" CI_START="0.22735935921692307" EFFECT_SIZE="0.75" ESTIMABLE="YES" EVENTS_1="12" EVENTS_2="5" LOG_CI_END="0.39340969020135397" LOG_CI_START="-0.6432871634179539" LOG_EFFECT_SIZE="-0.12493873660829995" MODIFIED="2024-04-27 18:10:09 +0800" MODIFIED_BY="[Empty name]" ORDER="82" O_E="0.0" SE="0.6089608635481704" STUDY_ID="STD-Ayyagari_x002c_M_x002c_2012" TOTAL_1="60" TOTAL_2="20" VAR="0.37083333333333335" WEIGHT="0.4532750245794801"/>
<DICH_DATA CI_END="216.43779200382187" CI_START="0.6388217105852994" EFFECT_SIZE="11.758620689655173" ESTIMABLE="YES" EVENTS_1="5" EVENTS_2="0" LOG_CI_END="2.33533309481586" LOG_CI_START="-0.19462033262877662" LOG_EFFECT_SIZE="1.0703563810935417" MODIFIED="2024-04-27 18:10:09 +0800" MODIFIED_BY="[Empty name]" ORDER="85" O_E="0.0" SE="1.4861071667524213" STUDY_ID="STD-Inaloo-S_x002c_2020" TOTAL_1="77" TOTAL_2="77" VAR="2.208514511072909" WEIGHT="0.03510944367736357"/>
<DICH_DATA CI_END="4.577628334808543" CI_START="1.061242959909668" EFFECT_SIZE="2.204081632653061" ESTIMABLE="YES" EVENTS_1="54" EVENTS_2="14" LOG_CI_END="0.6606405286849097" LOG_CI_START="0.02581482223196233" LOG_EFFECT_SIZE="0.343227675458436" MODIFIED="2024-04-27 18:10:09 +0800" MODIFIED_BY="[Empty name]" ORDER="86" O_E="0.0" SE="0.3728997624083888" STUDY_ID="STD-Khuda_x002c_I.E_x002c_2022" TOTAL_1="110" TOTAL_2="46" VAR="0.1390542328042328" WEIGHT="0.7593325198083598"/>
<DICH_DATA CI_END="2.210551979062579" CI_START="1.0372333708404315" EFFECT_SIZE="1.5142187030482308" ESTIMABLE="YES" EVENTS_1="33" EVENTS_2="3394" LOG_CI_END="0.3445007313905672" LOG_CI_START="0.015876480849643125" LOG_EFFECT_SIZE="0.18018860612010518" MODIFIED="2024-04-27 18:10:09 +0800" MODIFIED_BY="[Empty name]" ORDER="83" O_E="0.0" SE="0.19303551148401435" STUDY_ID="STD-Buro-AW_x002c_2023" TOTAL_1="184" TOTAL_2="26910" VAR="0.03726270869389504" WEIGHT="2.8579603165133247"/>
</DICH_SUBGROUP>
</DICH_OUTCOME>
</COMPARISON>
</ANALYSES_AND_DATA>
<FIGURES/>
<FEEDBACK/>
<APPENDICES/>
<EXTENSIONS/>
</COCHRANE_REVIEW>
